# Supplementary material for: Stromal Transcriptional Profiles Reveal Hierarchies of Anatomical Site, Serum Response and Disease and Identify Disease Specific Pathways
Source: PLoS One. 2015 Mar 25;10(3):e0120917. doi: 10.1371/journal.pone.0120917 (PMC4373951; doi:10.1371/journal.pone.0120917)
Supplement: S1 Dataset — An excel file containing all results from the SAM analysis for all comparisons performed, including up and down regulated genes with their associated Gene ID, Fold Change and q-value (%). (XLSX) [file pone.0120917.s006.xlsx]

## Sheet: Synovium.RA.Yes.No
Current FDR Value:	0.0472272
Number of Upregulated Genes:	589
	Row	Gene ID	Gene Name	Score(d)	Numerator(r)	Denominator(s+s0)	Fold Change	q-value(%)
1	19460	235504_at	19459	9.56773	2.54131	0.265613	6.50868	0
2	65	1552712_a_at	64	8.75542	1.75871	0.200871	3.55446	0
3	5780	207826_s_at	5779	8.59971	3.63829	0.423071	18.062	0
4	6255	208937_s_at	6254	8.42766	6.30655	0.748316	232.318	0
5	12206	220794_at	12205	8.23697	2.69959	0.327741	7.80018	0
6	6546	209278_s_at	6545	8.22883	4.36736	0.530739	35.8369	0
7	3935	203665_at	3934	8.0838	1.67449	0.207142	3.38464	0
8	3701	203373_at	3700	8.05659	1.42984	0.177475	2.79027	0
9	20653	240509_s_at	20652	7.62426	2.32141	0.304476	5.62031	0
10	18128	230227_at	18127	7.26355	2.51754	0.3466	7.20109	0
11	10245	217511_at	10244	7.05442	1.26206	0.178903	2.48482	0
12	1925	201309_x_at	1924	6.92392	1.77374	0.256176	3.75348	0
13	16380	227265_at	16379	6.79446	2.53874	0.373649	8.12246	0
14	18356	230799_at	18355	6.65219	1.46522	0.220261	2.94494	0
15	2374	201809_s_at	2373	6.64751	1.45163	0.218372	2.91979	0
16	3402	203001_s_at	3401	6.64186	1.04114	0.156754	2.10796	0
17	502	1556138_a_at	501	6.34987	1.14809	0.180805	2.30816	0
18	6624	209373_at	6623	6.32545	1.66839	0.263759	3.556	0
19	13847	223687_s_at	13846	6.30261	2.96702	0.470761	11.134	0
20	5208	205825_at	5207	6.29348	2.27905	0.362129	6.22752	0
21	8324	212670_at	8323	6.27824	2.84892	0.453776	10.0576	0
22	17456	228890_at	17455	6.26117	2.23585	0.357098	5.63923	0
23	3847	203560_at	3846	6.17247	1.32615	0.214849	2.65932	0
24	18192	230372_at	18191	6.11765	2.30397	0.376609	6.26617	0
25	14989	225541_at	14988	6.08902	1.07044	0.175798	2.1692	0
26	21621	52837_at	21620	6.0363	1.97582	0.327323	4.73501	0
27	1777	201149_s_at	1776	6.00088	1.35519	0.225831	2.73767	0
28	20259	238762_at	20258	5.84795	0.989108	0.169138	2.046	0
29	12260	221000_s_at	12259	5.79537	1.94951	0.336391	4.65976	0
30	6545	209277_at	6544	5.76973	3.19112	0.553079	16.7298	0
31	12768	222049_s_at	12767	5.74079	1.39844	0.243597	2.89686	0
32	1050	1568598_at	1049	5.72951	1.90002	0.33162	4.38887	0
33	20590	240075_at	20589	5.70785	2.7773	0.486576	10.2029	0
34	5162	205713_s_at	5161	5.66407	1.62396	0.286712	3.45952	0
35	1775	201147_s_at	1774	5.61638	1.05451	0.187755	2.16036	0
36	17827	229555_at	17826	5.60539	1.37811	0.245855	2.79656	0
37	9951	215813_s_at	9950	5.54864	1.4626	0.263597	3.0312	0
38	5379	206315_at	5378	5.54228	2.0742	0.374251	5.59662	0
39	115	1553530_a_at	114	5.5359	1.13187	0.204459	2.29932	0
40	15638	226311_at	15637	5.5321	1.18214	0.213687	2.40323	0
41	4724	204834_at	4723	5.51039	2.04721	0.371519	5.55683	0
42	4715	204822_at	4714	5.48372	2.24913	0.410146	6.16825	0
43	482	1556029_s_at	481	5.43081	2.22194	0.409136	6.17208	0
44	5248	205923_at	5247	5.42408	1.79778	0.331444	4.21825	0
45	4884	205132_at	4883	5.40946	3.48368	0.643997	21.4995	0
46	414	1555826_at	413	5.33917	2.87617	0.538691	11.5299	0
47	5035	205419_at	5034	5.33059	3.04024	0.570338	12.1194	0
48	11367	218934_s_at	11366	5.32147	2.71883	0.510918	10.5217	0
49	5478	206622_at	5477	5.25674	2.00649	0.381699	5.17712	0
50	4880	205128_x_at	4879	5.25459	1.31134	0.249561	2.70245	0
51	17074	228273_at	17073	5.24333	2.5131	0.479296	8.74917	0
52	11934	219837_s_at	11933	5.23295	2.84505	0.543679	12.5664	0
53	5152	205679_x_at	5151	5.22704	1.77085	0.338786	4.20055	0
54	13229	222784_at	13228	5.21932	1.14976	0.220289	2.36556	0
55	2159	201565_s_at	2158	5.2026	1.14678	0.220425	2.38701	0
56	9189	213791_at	9188	5.17273	1.81765	0.351392	4.39412	0
57	11501	219118_at	11500	5.15138	1.32264	0.256755	2.72887	0
58	15912	226661_at	15911	5.11878	1.64778	0.321909	3.82292	0
59	2278	201695_s_at	2277	5.11863	1.2033	0.235082	2.5004	0
60	11016	218484_at	11015	5.10097	1.25455	0.245944	2.60172	0
61	18780	232238_at	18779	5.10088	2.47616	0.485437	9.34981	0
62	13228	222783_s_at	13227	5.08862	1.989	0.390873	5.37583	0
63	18385	230910_s_at	18384	5.03893	2.4434	0.484904	10.4076	0
64	512	1556200_a_at	511	5.02874	1.36908	0.272252	2.93506	0
65	873	1560208_at	872	5.00349	1.57149	0.31408	3.49196	0
66	13169	222701_s_at	13168	4.99251	1.019	0.204107	2.14092	0
67	3700	203372_s_at	3699	4.97497	1.52507	0.306548	3.4442	0
68	10035	216269_s_at	10034	4.96292	1.70008	0.342555	4.03806	0
69	1679	201042_at	1678	4.94169	2.72778	0.551993	13.0692	0
70	3657	203325_s_at	3656	4.91045	1.04359	0.212525	2.18933	0
71	11519	219140_s_at	11518	4.90065	1.12845	0.230266	2.37959	0
72	1820	201195_s_at	1819	4.89661	1.84616	0.377027	4.7943	0
73	10172	217161_x_at	10171	4.89531	1.66794	0.340723	3.92062	0
74	2948	202458_at	2947	4.87361	1.00623	0.206464	2.10924	0
75	7462	211173_at	7461	4.87344	2.56016	0.525329	10.0624	0
76	5562	206942_s_at	5561	4.85545	1.42282	0.293036	3.02867	0
77	5324	206128_at	5323	4.84893	1.71795	0.354294	3.99337	0
78	6322	209014_at	6321	4.83758	0.936907	0.193672	2.00231	0
79	804	1559141_s_at	803	4.83701	1.68126	0.347583	3.85294	0
80	3044	202580_x_at	3043	4.83191	2.74382	0.567854	12.1677	0
81	17876	229655_at	17875	4.83022	1.18971	0.246306	2.47127	0
82	12673	221901_at	12672	4.82556	2.07588	0.430184	5.80889	0
83	1387	200737_at	1386	4.80952	0.971566	0.202009	2.06819	0
84	13320	222958_s_at	13319	4.78701	3.0911	0.645726	16.0854	0
85	1674	201037_at	1673	4.77205	1.13663	0.238186	2.38791	0
86	6981	209891_at	6980	4.76989	3.5234	0.738676	37.4461	0
87	9268	213909_at	9267	4.74614	1.17355	0.247263	2.45243	0
88	6978	209887_at	6977	4.73709	1.04011	0.219567	2.16938	0
89	17100	228323_at	17099	4.72661	2.70524	0.572342	10.9472	0
90	5471	206595_at	5470	4.71197	1.85865	0.394452	4.74615	0
91	19957	237252_at	19956	4.70285	1.60033	0.340289	3.68408	0
92	5948	208613_s_at	5947	4.70133	0.952175	0.202533	2.03168	0
93	11966	219918_s_at	11965	4.68466	2.58717	0.552263	9.98122	0
94	10343	217755_at	10342	4.67079	1.47018	0.31476	3.30428	0
95	19482	235548_at	19481	4.66293	0.935943	0.20072	2.02055	0
96	11687	219392_x_at	11686	4.65666	1.19985	0.257662	2.51353	0
97	19379	235367_at	19378	4.65642	2.36321	0.507516	8.75537	0
98	11244	218755_at	11243	4.6519	3.13017	0.672879	20.0112	0
99	19888	236806_at	19887	4.63671	1.54324	0.332831	3.39977	0
100	11886	219729_at	11885	4.5886	1.68333	0.366851	4.02169	0
101	4442	204379_s_at	4441	4.56873	2.21109	0.483961	6.74812	0
102	2630	202095_s_at	2629	4.56482	3.16983	0.694405	18.0753	0
103	2629	202094_at	2628	4.54435	3.69088	0.812192	38.7592	0
104	8980	213479_at	8979	4.53847	1.27115	0.280084	2.728	0
105	803	1559140_at	802	4.53704	1.85562	0.408994	4.89243	0
106	11500	219117_s_at	11499	4.5286	1.05365	0.232665	2.21868	0
107	7863	212143_s_at	7862	4.51539	1.01949	0.225782	2.17574	0
108	4011	203764_at	4010	4.5129	3.57838	0.792921	30.7316	0
109	16537	227475_at	16536	4.49944	1.62289	0.360686	3.87031	0
110	1909	201292_at	1908	4.47436	2.20403	0.492592	6.55267	0
111	8171	212489_at	8170	4.45738	0.922213	0.206896	2.00305	0
112	3858	203571_s_at	3857	4.44941	1.39076	0.312573	2.96028	0
113	11751	219493_at	11750	4.4404	2.38673	0.537504	8.18328	0
114	5247	205921_s_at	5246	4.42765	1.42367	0.32154	3.12666	0
115	3548	203184_at	3547	4.41484	1.05796	0.239637	2.27409	0
116	10192	217294_s_at	10191	4.37366	1.45559	0.332807	3.43078	0
117	5273	206002_at	5272	4.36433	2.13133	0.488353	7.23906	0
118	19934	237056_at	19933	4.34558	2.5084	0.577231	10.0587	0
119	19383	235372_at	19382	4.33581	2.33434	0.538387	11.0964	0
120	5481	206632_s_at	5480	4.32344	2.58269	0.597369	10.3535	0
121	18333	230746_s_at	18332	4.31497	2.94447	0.682386	19.323	0
122	20766	241773_at	20765	4.30859	1.21391	0.281741	2.66701	0
123	10374	217787_s_at	10373	4.30109	1.14833	0.266985	2.45626	0
124	13099	222608_s_at	13098	4.2962	2.42099	0.56352	8.88884	0
125	7061	210052_s_at	7060	4.29533	2.39995	0.558735	10.1708	0
126	1908	201291_s_at	1907	4.29219	2.41492	0.56263	8.99428	0
127	16352	227226_at	16351	4.28767	3.01596	0.703403	28.1356	0
128	7959	212246_at	7958	4.28639	1.11726	0.260653	2.3559	0
129	18060	230076_at	18059	4.27946	1.50013	0.350543	3.46194	0
130	6566	209301_at	6565	4.27473	2.37739	0.55615	10.01	0
131	2160	201566_x_at	2159	4.24662	0.964294	0.227073	2.091	0
132	3737	203418_at	3736	4.23941	2.47652	0.584168	10.0783	0
133	4580	204595_s_at	4579	4.23302	3.90655	0.922876	60.9316	0
134	5740	207692_s_at	5739	4.21146	1.85948	0.44153	5.43172	0
135	20932	242450_at	20931	4.21042	1.19694	0.284281	2.60068	0
136	9619	214710_s_at	9618	4.20631	2.38403	0.566775	8.84665	0.124163
137	7245	210559_s_at	7244	4.2008	2.4484	0.58284	8.93777	0.124163
138	4609	204641_at	4608	4.18816	2.06907	0.494028	6.51735	0.124163
139	9956	215856_at	9955	4.18697	1.24455	0.297243	2.76972	0.124163
140	9698	214866_at	9697	4.17814	1.34088	0.320927	2.93846	0.124163
141	16289	227123_at	16288	4.17426	1.04876	0.251244	2.29492	0.124163
142	15554	226210_s_at	15553	4.1425	0.944894	0.228097	2.06338	0.124163
143	6458	209172_s_at	6457	4.12891	2.1055	0.509941	6.22004	0.124163
144	5618	207165_at	5617	4.11333	2.86071	0.695474	15.2485	0.124163
145	4006	203755_at	4005	4.11316	2.64529	0.643129	12.7087	0.124163
146	273	1554553_s_at	272	4.10455	1.11666	0.272055	2.46117	0.124163
147	20493	239598_s_at	20492	4.10351	1.37335	0.334676	3.20124	0.124163
148	11634	219310_at	11633	4.10196	1.3742	0.335011	3.05191	0.124163
149	9529	214454_at	9528	4.10103	0.961006	0.234333	2.09928	0.124163
150	3051	202588_at	3050	4.09867	1.06601	0.260086	2.33934	0.124163
151	7753	212022_s_at	7752	4.09808	2.90302	0.708386	15.7773	0.124163
152	10204	217356_s_at	10203	4.09644	0.960146	0.234385	2.09327	0.124163
153	5781	207828_s_at	5780	4.09595	2.07146	0.505732	6.66685	0.124163
154	5181	205767_at	5180	4.09464	1.12701	0.27524	2.43616	0.124163
155	5838	208079_s_at	5837	4.09001	2.29388	0.560848	7.98514	0.124163
156	8787	213226_at	8786	4.08786	1.09171	0.267062	2.36068	0.124163
157	7066	210058_at	7065	4.08443	1.67279	0.409553	5.06471	0.124163
158	12250	220976_s_at	12249	4.07567	1.75357	0.430254	4.47304	0.124163
159	13928	223991_s_at	13927	4.07013	1.05032	0.258055	2.26064	0.124163
160	4384	204298_s_at	4383	4.06704	1.02817	0.252806	2.2201	0.124163
161	6873	209709_s_at	6872	4.06386	2.77486	0.682812	14.2481	0.124163
162	21346	244701_at	21345	4.05896	0.923766	0.227587	2.04017	0.124163
163	10588	218009_s_at	10587	4.05831	2.27058	0.559489	7.74371	0.124163
164	10159	217076_s_at	10158	4.0381	0.98021	0.24274	2.13806	0.124163
165	17818	229538_s_at	17817	4.02924	2.63874	0.654898	11.3726	0.124163
166	3843	203554_x_at	3842	4.02729	1.943	0.48246	5.41974	0.124163
167	9404	214148_at	9403	4.02017	1.23104	0.306216	2.74391	0.124163
168	7067	210059_s_at	7066	4.01937	1.68949	0.420337	5.10309	0.124163
169	3400	202998_s_at	3399	4.01831	0.985113	0.245156	2.1799	0.124163
170	12348	221269_s_at	12347	4.01635	1.1534	0.287176	2.49577	0.124163
171	11792	219555_s_at	11791	4.01559	1.70438	0.42444	4.56996	0.124163
172	2843	202338_at	2842	4.01506	2.2003	0.548012	8.09058	0.124163
173	10901	218355_at	10900	4.01236	2.29729	0.572553	7.93489	0.124163
174	2264	201673_s_at	2263	4.00804	1.06365	0.26538	2.32956	0.124163
175	4581	204597_x_at	4580	4.00175	2.63306	0.657977	14.0916	0.124163
176	68	1552721_a_at	67	3.99211	1.78734	0.447718	4.98353	0.124163
177	5356	206204_at	5355	3.98617	1.43992	0.361228	3.39847	0.124163
178	17788	229490_s_at	17787	3.98531	2.41226	0.605288	8.93275	0.124163
179	4855	205081_at	4854	3.97805	1.09899	0.276263	2.37988	0.124163
180	77	1552803_a_at	76	3.97797	0.992828	0.249581	2.20575	0.124163
181	7513	211429_s_at	7512	3.97372	2.20014	0.553674	8.40537	0.124163
182	19937	237094_at	19936	3.97357	1.70164	0.42824	4.41611	0.124163
183	3309	202888_s_at	3308	3.973	1.03209	0.259775	2.25237	0.124163
184	3155	202705_at	3154	3.95841	2.4824	0.627119	11.7339	0.124163
185	3570	203213_at	3569	3.94203	1.95057	0.494813	5.4285	0.124163
186	387	1555673_at	386	3.93911	1.8755	0.476121	5.16223	0.124163
187	306	1554794_a_at	305	3.93731	1.23572	0.31385	2.74009	0.124163
188	6757	209540_at	6756	3.93655	1.28524	0.326488	2.89214	0.124163
189	19705	236129_at	19704	3.92954	0.933699	0.23761	2.03893	0.124163
190	2981	202503_s_at	2980	3.92244	3.20801	0.817862	47.8855	0.124163
191	20124	238452_at	20123	3.90189	1.09656	0.281033	2.38401	0.258195
192	13608	223307_at	13607	3.89853	2.01695	0.517361	6.6911	0.258195
193	4777	204943_at	4776	3.87697	0.966312	0.249244	2.15291	0.258195
194	5639	207264_at	5638	3.86495	1.03518	0.267838	2.26979	0.258195
195	896	1560851_at	895	3.8623	1.41934	0.367486	3.38782	0.258195
196	10089	216554_s_at	10088	3.86087	0.956477	0.247736	2.13372	0.258195
197	10100	216604_s_at	10099	3.85961	1.0449	0.270727	2.31374	0.258195
198	2666	202134_s_at	2665	3.85353	1.18902	0.308553	2.6642	0.258195
199	20394	239202_at	20393	3.84721	1.08772	0.282728	2.41651	0.258195
200	8332	212680_x_at	8331	3.83821	0.958002	0.249596	2.13497	0.258195
201	11525	219148_at	11524	3.83434	2.68067	0.699121	25.4193	0.258195
202	4786	204962_s_at	4785	3.83309	2.13598	0.557248	6.80127	0.258195
203	1044	1568126_at	1043	3.83139	1.30325	0.34015	3.00708	0.258195
204	4299	204170_s_at	4298	3.82371	1.44497	0.377898	3.47146	0.258195
205	3953	203691_at	3952	3.82205	1.38028	0.361136	3.26935	0.258195
206	6758	209541_at	6757	3.81444	1.20636	0.316261	2.74388	0.258195
207	6823	209642_at	6822	3.80797	2.50836	0.658713	15.2675	0.258195
208	3514	203145_at	3513	3.80425	1.35377	0.355857	3.10418	0.258195
209	2222	201629_s_at	2221	3.79371	0.954532	0.251609	2.1258	0.258195
210	370	1555471_a_at	369	3.78805	0.892621	0.235641	2.00352	0.258195
211	19480	235545_at	19479	3.78736	2.80438	0.740457	20.5256	0.258195
212	13718	223452_s_at	13717	3.78525	1.11025	0.293309	2.46449	0.258195
213	6910	209773_s_at	6909	3.77995	2.66231	0.704324	12.8602	0.258195
214	11915	219790_s_at	11914	3.77789	1.09336	0.289411	2.44888	0.258195
215	11068	218542_at	11067	3.77521	2.321	0.614801	8.68709	0.258195
216	4201	204033_at	4200	3.77298	2.55221	0.676444	16.585	0.258195
217	13980	224252_s_at	13979	3.76984	0.907991	0.240857	2.04227	0.258195
218	5904	208373_s_at	5903	3.75769	2.13184	0.567326	8.88317	0.258195
219	1528	200884_at	1527	3.75231	1.10551	0.294622	2.51132	0.258195
220	11172	218663_at	11171	3.73919	1.91748	0.512805	5.86668	0.258195
221	5019	205393_s_at	5018	3.72995	0.898182	0.240803	2.03738	0.258195
222	12862	222261_at	12861	3.7285	0.985751	0.264383	2.20536	0.258195
223	3691	203362_s_at	3690	3.72617	1.11326	0.298768	2.46787	0.258195
224	4874	205117_at	4873	3.71856	1.60699	0.432155	4.38168	0.258195
225	9390	214121_x_at	9389	3.71769	0.931242	0.250489	2.09098	0.258195
226	14072	224480_s_at	14071	3.71075	1.75287	0.472375	5.96877	0.258195
227	2172	201578_at	2171	3.70785	1.76333	0.475566	5.40607	0.258195
228	10561	217979_at	10560	3.69946	0.93754	0.253426	2.08278	0.258195
229	3619	203276_at	3618	3.69932	1.30325	0.352294	3.03751	0.258195
230	7754	212023_s_at	7753	3.69642	2.05857	0.556909	6.5374	0.258195
231	12761	222039_at	12760	3.67609	2.82106	0.767407	19.3464	0.258195
232	18225	230448_at	18224	3.66909	0.971363	0.264742	2.14287	0.258195
233	1274	200622_x_at	1273	3.6635	1.0022	0.273564	2.23281	0.258195
234	5839	208080_at	5838	3.6616	1.83485	0.501106	5.46672	0.258195
235	7278	210640_s_at	7277	3.66066	1.33361	0.364309	3.1367	0.258195
236	13543	223229_at	13542	3.65923	1.28029	0.349879	3.04888	0.258195
237	19857	236641_at	19856	3.64292	2.4327	0.66779	12.5234	0.258195
238	5920	208447_s_at	5919	3.63362	0.93572	0.257517	2.1006	0.314738
239	17478	228935_at	17477	3.62982	1.68425	0.464004	4.9693	0.314738
240	4104	203888_at	4103	3.62142	1.08717	0.300206	2.47812	0.314738
241	11758	219502_at	11757	3.59971	1.35156	0.375464	3.1825	0.314738
242	4482	204444_at	4481	3.58826	1.40819	0.392445	3.35497	0.314738
243	5210	205828_at	5209	3.58728	2.33862	0.651921	12.8766	0.314738
244	10222	217430_x_at	10221	3.58627	1.19346	0.332787	2.66827	0.314738
245	9552	214535_s_at	9551	3.58413	0.99226	0.276848	2.21363	0.314738
246	19498	235576_at	19497	3.58002	1.23152	0.343998	3.0361	0.314738
247	10614	218039_at	10613	3.57166	2.10232	0.588613	7.5549	0.314738
248	4980	205304_s_at	4979	3.56942	0.885717	0.24814	2.006	0.314738
249	12034	220092_s_at	12033	3.56805	0.89025	0.249506	2.04013	0.314738
250	10272	217600_at	10271	3.55703	1.41107	0.396698	3.44381	0.314738
251	9071	213603_s_at	9070	3.557	1.08639	0.305423	2.43175	0.314738
252	7229	210510_s_at	7228	3.5527	0.994174	0.279836	2.22058	0.314738
253	5235	205891_at	5234	3.54164	0.910148	0.256985	2.07414	0.314738
254	17576	229097_at	17575	3.53968	1.31569	0.371697	3.15163	0.314738
255	2446	201890_at	2445	3.53855	1.87647	0.530295	5.66869	0.314738
256	8977	213476_x_at	8976	3.53853	1.0192	0.288029	2.32821	0.314738
257	19999	237753_at	19998	3.53453	2.59129	0.733135	11.7317	0.314738
258	8387	212739_s_at	8386	3.52914	0.894751	0.253533	2.03699	0.314738
259	6759	209542_x_at	6758	3.51889	1.09319	0.310662	2.48588	0.314738
260	238	1554355_a_at	237	3.51847	0.892566	0.25368	2.0302	0.314738
261	6831	209652_s_at	6830	3.51745	2.5382	0.721603	15.4533	0.314738
262	13834	223658_at	13833	3.51685	1.24235	0.353255	2.91411	0.314738
263	13343	222996_s_at	13342	3.51128	0.966159	0.275159	2.18212	0.314738
264	21181	243688_at	21180	3.4952	1.91195	0.547023	6.50483	0.314738
265	16548	227487_s_at	16547	3.48533	0.93709	0.268867	2.12956	0.314738
266	828	1559433_at	827	3.48387	1.31383	0.377118	3.3742	0.314738
267	20488	239574_at	20487	3.48076	1.22197	0.351063	2.93101	0.314738
268	17250	228559_at	17249	3.47971	1.11708	0.321027	2.52353	0.314738
269	12778	222077_s_at	12777	3.47609	1.13197	0.325644	2.55	0.314738
270	13852	223700_at	13851	3.46548	1.65189	0.47667	4.51599	0.314738
271	20705	241386_at	20704	3.46447	1.78343	0.514777	5.27999	0.314738
272	11995	219978_s_at	11994	3.46434	2.09227	0.603944	7.2207	0.314738
273	13026	222513_s_at	13025	3.46343	0.944463	0.272696	2.14501	0.314738
274	7179	210334_x_at	7178	3.45602	2.30268	0.666281	14.6167	0.314738
275	3298	202870_s_at	3297	3.45265	1.90707	0.552349	6.98009	0.314738
276	4248	204092_s_at	4247	3.43747	2.60217	0.757002	29.2566	0.314738
277	16141	226936_at	16140	3.43475	1.74137	0.506987	5.24531	0.314738
278	8854	213308_at	8853	3.41683	2.17038	0.635202	9.60883	0.314738
279	17559	229070_at	17558	3.41628	1.1255	0.329451	2.54432	0.314738
280	14285	224753_at	14284	3.41573	1.72821	0.505956	5.2293	0.314738
281	1286	200634_at	1285	3.40308	0.850059	0.249791	2.00903	0.314738
282	20046	238063_at	20045	3.40212	0.873264	0.256682	2.03591	0.314738
283	3717	203394_s_at	3716	3.39807	2.55815	0.752824	20.1657	0.314738
284	15555	226211_at	15554	3.38861	1.179	0.347932	3.04021	0.314738
285	3050	202587_s_at	3049	3.38622	0.890673	0.263029	2.00444	0.314738
286	10286	217640_x_at	10285	3.38005	2.39331	0.70807	13.5337	0.314738
287	15809	226523_at	15808	3.36743	1.06773	0.317074	2.45926	0.422196
288	3571	203214_x_at	3570	3.3636	2.12799	0.63265	7.67139	0.422196
289	17361	228729_at	17360	3.363	1.864	0.554267	5.81259	0.422196
290	20528	239781_at	20527	3.34287	1.83281	0.548274	6.99033	0.422196
291	8940	213416_at	8939	3.33883	1.02277	0.306324	2.3202	0.422196
292	10652	218084_x_at	10651	3.33706	0.942942	0.282566	2.17243	0.422196
293	5541	206857_s_at	5540	3.33087	0.927376	0.278419	2.12169	0.422196
294	18574	231772_x_at	18573	3.33042	1.10181	0.330832	2.52642	0.422196
295	15844	226573_at	15843	3.3221	1.09862	0.330701	2.64599	0.422196
296	18851	232539_at	18850	3.31887	1.85213	0.558061	10.4945	0.422196
297	21083	243018_at	21082	3.3176	1.22244	0.368472	2.90393	0.422196
298	454	1555923_a_at	453	3.31653	1.11422	0.335959	2.70604	0.422196
299	3268	202833_s_at	3267	3.31323	1.8513	0.55876	5.67606	0.422196
300	4103	203887_s_at	4102	3.31281	1.0499	0.316922	2.46329	0.422196
301	6877	209714_s_at	6876	3.30535	1.5093	0.456624	4.25646	0.422196
302	15089	225655_at	15088	3.2983	1.12788	0.341956	2.68153	0.422196
303	16318	227165_at	16317	3.2962	2.34545	0.711562	17.5439	0.422196
304	4185	204015_s_at	4184	3.2875	1.23248	0.374899	2.82245	0.422196
305	2247	201656_at	2246	3.27992	1.08946	0.33216	2.52701	0.422196
306	17154	228407_at	17153	3.2741	1.20214	0.367167	2.83131	0.422196
307	8805	213248_at	8804	3.27177	1.08275	0.330936	2.47438	0.422196
308	4831	205046_at	4830	3.27009	1.9433	0.594267	7.59713	0.422196
309	11784	219544_at	11783	3.26936	0.998693	0.305471	2.36843	0.422196
310	9169	213749_at	9168	3.26535	1.62161	0.49661	4.61306	0.422196
311	7284	210663_s_at	7283	3.26256	1.35477	0.415249	4.15484	0.422196
312	15116	225687_at	15115	3.26013	1.50781	0.462501	4.00399	0.422196
313	4718	204825_at	4717	3.25602	1.50256	0.461472	4.90991	0.422196
314	15029	225582_at	15028	3.2364	0.911291	0.281576	2.14008	0.422196
315	17856	229610_at	17855	3.2325	2.07171	0.6409	8.58301	0.422196
316	223	1554195_a_at	222	3.22638	1.71602	0.531871	6.13986	0.422196
317	850	1559942_at	849	3.21815	0.954654	0.296647	2.21059	0.422196
318	11171	218662_s_at	11170	3.21759	1.46244	0.454514	3.76599	0.422196
319	12479	221591_s_at	12478	3.21672	2.46316	0.765738	17.5157	0.422196
320	131	1553672_at	130	3.21388	0.974567	0.303237	2.28882	0.422196
321	3364	202954_at	3363	3.20884	1.95304	0.608644	8.14469	0.422196
322	21593	48808_at	21592	3.20247	0.887792	0.277221	2.07899	0.422196
323	7752	212020_s_at	7751	3.19928	2.23203	0.697667	18.1828	0.422196
324	298	1554704_at	297	3.19737	1.02592	0.320865	2.38266	0.422196
325	51	1552619_a_at	50	3.17991	1.60951	0.506151	5.11671	0.422196
326	6296	208982_at	6295	3.17147	1.15294	0.363536	2.70387	0.422196
327	3486	203108_at	3485	3.17076	0.868553	0.273926	2.05285	0.422196
328	391	1555730_a_at	390	3.17071	0.86676	0.273365	2.05411	0.422196
329	19505	235588_at	19504	3.16679	1.64933	0.520819	4.57857	0.422196
330	12422	221520_s_at	12421	3.16664	2.76864	0.874313	37.7556	0.422196
331	4446	204385_at	4445	3.16327	1.42126	0.449301	4.29904	0.422196
332	18981	233340_at	18980	3.16254	1.47916	0.467711	3.96475	0.422196
333	10209	217383_at	10208	3.15686	0.885324	0.280444	2.07285	0.422196
334	946	1562631_at	945	3.15579	1.24319	0.393941	3.1274	0.422196
335	20149	238504_at	20148	3.15476	0.882188	0.279638	2.06536	0.422196
336	7347	210839_s_at	7346	3.15444	0.963976	0.305593	2.26078	0.422196
337	15678	226355_at	15677	3.15252	1.56294	0.495776	4.2099	0.422196
338	16522	227452_at	16521	3.14731	0.843704	0.268072	2.00433	0.422196
339	535	1556346_at	534	3.1463	0.982722	0.312342	2.30865	0.422196
340	5233	205885_s_at	5232	3.13467	1.84619	0.58896	6.68496	0.422196
341	19496	235572_at	19495	3.13357	1.41544	0.451702	3.46838	0.422196
342	4278	204141_at	4277	3.12614	1.01154	0.323575	2.31483	0.422196
343	7332	210794_s_at	7331	3.12529	1.08434	0.346956	2.77818	0.422196
344	11076	218553_s_at	11075	3.1198	0.997494	0.31973	2.30409	0.422196
345	18577	231778_at	18576	3.11384	0.957586	0.307526	2.23572	0.613938
346	17341	228703_at	17340	3.10844	1.21592	0.391168	3.08941	0.613938
347	19451	235486_at	19450	3.08982	1.15358	0.37335	2.79625	0.613938
348	21560	44783_s_at	21559	3.08814	1.13964	0.369036	2.8067	0.613938
349	12640	221845_s_at	12639	3.08651	0.891763	0.288923	2.11268	0.613938
350	10029	216253_s_at	10028	3.08076	0.902124	0.292825	2.15188	0.613938
351	17595	229121_at	17594	3.07762	1.30497	0.424021	3.28231	0.613938
352	2408	201848_s_at	2407	3.07367	0.906716	0.294995	2.09806	0.613938
353	18469	231239_at	18468	3.06956	1.03573	0.337418	2.48628	0.613938
354	18236	230482_at	18235	3.06916	1.15964	0.377837	2.88125	0.613938
355	20495	239624_at	20494	3.06768	1.17082	0.381664	2.97829	0.613938
356	18583	231798_at	18582	3.05645	1.42417	0.465955	3.70592	0.613938
357	6357	209053_s_at	6356	3.05592	0.865115	0.283095	2.08997	0.613938
358	5523	206796_at	5522	3.05005	1.60852	0.527376	5.32988	0.613938
359	5102	205554_s_at	5101	3.04971	1.96711	0.645017	9.23195	0.613938
360	17785	229485_x_at	17784	3.04925	1.13937	0.373656	2.76228	0.613938
361	7059	210048_at	7058	3.04237	1.11056	0.36503	2.70209	0.613938
362	9096	213640_s_at	9095	3.04143	1.35108	0.444226	3.71866	0.613938
363	12136	220416_at	12135	3.04056	0.902249	0.296738	2.15309	0.613938
364	12793	222118_at	12792	3.03641	1.13875	0.375031	2.74063	0.613938
365	4194	204026_s_at	4193	3.03639	1.23	0.405086	3.0255	0.613938
366	9472	214297_at	9471	3.02403	0.852993	0.282072	2.02215	0.613938
367	4926	205211_s_at	4925	3.02372	0.860146	0.284466	2.04643	0.613938
368	10457	217871_s_at	10456	3.00898	0.903444	0.300249	2.18232	0.613938
369	19412	235425_at	19411	2.99836	1.31306	0.437925	3.54611	0.613938
370	18101	230165_at	18100	2.98371	1.08671	0.364215	2.64599	0.613938
371	10681	218115_at	10680	2.98191	1.49149	0.500181	5.49944	0.613938
372	813	1559263_s_at	812	2.98106	0.870607	0.292046	2.05475	0.613938
373	2410	201850_at	2409	2.98008	0.881453	0.295782	2.04964	0.613938
374	20340	239002_at	20339	2.97752	2.69174	0.904019	50.5916	0.613938
375	9027	213541_s_at	9026	2.97654	0.961302	0.32296	2.27961	0.613938
376	5613	207147_at	5612	2.96328	1.60013	0.539987	4.43763	0.613938
377	15649	226325_at	15648	2.95986	1.11084	0.3753	2.90444	0.613938
378	4434	204363_at	4433	2.95301	0.974376	0.329961	2.33238	0.613938
379	7268	210619_s_at	7267	2.9414	1.56075	0.530616	6.01391	0.613938
380	7717	211981_at	7716	2.93967	1.16603	0.396653	3.36079	0.613938
381	941	1562415_a_at	940	2.92731	1.59584	0.545154	6.61958	0.613938
382	14984	225536_at	14983	2.92667	0.851964	0.291103	2.05591	0.613938
383	12423	221521_s_at	12422	2.9171	1.2487	0.428061	3.14566	0.613938
384	13276	222848_at	13275	2.91565	0.922576	0.316422	2.19478	0.613938
385	10740	218178_s_at	10739	2.9114	1.1625	0.399293	2.98462	0.613938
386	15561	226218_at	15560	2.90803	1.79035	0.615657	7.00974	0.613938
387	10739	218177_at	10738	2.90769	0.991701	0.341061	2.44415	0.613938
388	1432	200783_s_at	1431	2.89659	1.42265	0.491145	4.1011	0.963153
389	11969	219921_s_at	11968	2.89468	0.954816	0.329852	2.29714	0.963153
390	17554	229064_s_at	17553	2.89397	0.818635	0.282876	2.02574	0.963153
391	9153	213726_x_at	9152	2.89344	0.911507	0.315025	2.20831	0.963153
392	19456	235496_at	19455	2.89338	2.00757	0.693849	10.6685	0.963153
393	5517	206766_at	5516	2.892	1.02201	0.353391	2.50222	0.963153
394	13142	222664_at	13141	2.89005	1.22686	0.424511	3.79489	0.963153
395	5414	206421_s_at	5413	2.88418	1.8025	0.62496	6.61934	0.963153
396	5341	206170_at	5340	2.88391	1.29136	0.447782	3.49526	0.963153
397	12522	221685_s_at	12521	2.88059	0.847877	0.294342	2.06329	0.963153
398	17097	228312_at	17096	2.87811	1.15848	0.402514	2.97251	0.963153
399	4995	205347_s_at	4994	2.87802	1.65572	0.5753	5.08982	0.963153
400	7556	211577_s_at	7555	2.87351	0.84212	0.293064	2.06784	0.963153
401	19507	235591_at	19506	2.86964	1.56944	0.546913	5.76189	0.963153
402	16404	227297_at	16403	2.86921	1.66505	0.580318	5.5072	0.963153
403	18908	232859_s_at	18907	2.86459	0.966201	0.337292	2.35546	0.963153
404	1797	201170_s_at	1796	2.8584	0.895231	0.313193	2.23025	0.963153
405	11814	219588_s_at	11813	2.84544	0.83226	0.292489	2.04277	0.963153
406	17645	229221_at	17644	2.84427	0.862833	0.303359	2.12624	0.963153
407	13789	223570_at	13788	2.84073	0.914578	0.321952	2.22645	0.963153
408	4585	204603_at	4584	2.83945	2.25982	0.795863	14.8557	0.963153
409	18076	230112_at	18075	2.83197	1.01881	0.359754	2.57862	0.963153
410	4513	204492_at	4512	2.82754	1.36517	0.482813	3.85812	0.963153
411	18141	230253_at	18140	2.82283	1.1207	0.397014	2.78535	0.963153
412	13005	222486_s_at	13004	2.82277	0.852483	0.302002	2.09969	0.963153
413	2254	201663_s_at	2253	2.81488	0.98443	0.349724	2.45009	0.963153
414	16560	227506_at	16559	2.81051	0.856036	0.304584	2.06614	0.963153
415	9046	213565_s_at	9045	2.80156	1.06576	0.380418	2.80614	0.963153
416	7057	210046_s_at	7056	2.79674	0.831836	0.29743	2.05899	0.963153
417	10025	216248_s_at	10024	2.79165	1.33899	0.479641	3.92613	0.963153
418	1051	1568603_at	1050	2.77578	2.04665	0.737322	8.9545	0.963153
419	8155	212472_at	8154	2.77177	0.884814	0.319224	2.20003	0.963153
420	740	1558579_at	739	2.7663	0.979974	0.354254	2.42373	0.963153
421	13221	222774_s_at	13220	2.76532	0.990404	0.358152	2.46679	0.963153
422	5158	205698_s_at	5157	2.75427	1.38178	0.501687	3.96854	0.963153
423	11216	218717_s_at	11215	2.74102	0.949823	0.346522	2.3261	0.963153
424	20110	238423_at	20109	2.73892	0.995498	0.363464	2.47597	0.963153
425	18948	233088_at	18947	2.7337	1.50692	0.551236	5.19142	0.963153
426	10140	216952_s_at	10139	2.73121	0.940206	0.344245	2.38629	0.963153
427	3961	203700_s_at	3960	2.73114	0.980304	0.358936	2.46204	0.963153
428	7022	209959_at	7021	2.72449	1.40613	0.516107	4.24081	0.963153
429	13223	222777_s_at	13222	2.71935	0.857074	0.315176	2.07029	0.963153
430	16848	227928_at	16847	2.71934	0.901635	0.331564	2.25123	0.963153
431	5411	206409_at	5410	2.71861	0.818837	0.301197	2.05604	0.963153
432	18158	230290_at	18157	2.71853	1.63253	0.600521	7.2389	0.963153
433	5525	206806_at	5524	2.7178	0.951658	0.350158	2.38569	0.963153
434	15876	226614_s_at	15875	2.71574	0.959305	0.35324	2.40528	0.963153
435	1578	200935_at	1577	2.71274	0.888323	0.327463	2.21459	0.963153
436	5264	205966_at	5263	2.70087	0.867899	0.32134	2.13713	0.963153
437	5402	206382_s_at	5401	2.69642	0.879197	0.32606	2.15262	0.963153
438	4759	204913_s_at	4758	2.69133	1.28589	0.477789	3.58741	0.963153
439	4360	204267_x_at	4359	2.69113	1.33295	0.495313	4.3375	0.963153
440	3286	202856_s_at	3285	2.69084	1.06236	0.394807	2.76823	0.963153
441	13819	223634_at	13818	2.68789	1.37425	0.511274	4.44689	0.963153
442	16476	227397_at	16475	2.6833	1.43835	0.536037	4.13083	0.963153
443	15493	226138_s_at	15492	2.68327	0.847219	0.315741	2.14881	0.963153
444	8615	213007_at	8614	2.68186	0.968111	0.360985	2.46695	0.963153
445	3605	203258_at	3604	2.67738	0.821099	0.306679	2.08071	0.963153
446	5098	205547_s_at	5097	2.67476	0.923511	0.345269	2.30347	1.50556
447	18311	230710_at	18310	2.6633	1.93672	0.727186	9.28629	1.50556
448	19406	235417_at	19405	2.6608	0.936299	0.351887	2.39154	1.50556
449	9069	213599_at	9068	2.65199	1.98611	0.748913	9.28108	1.50556
450	19842	236599_at	19841	2.64415	0.928568	0.351178	2.2927	1.50556
451	18313	230714_s_at	18312	2.63462	1.16681	0.442877	3.16064	1.50556
452	12008	220011_at	12007	2.63242	1.38226	0.525091	4.5668	1.50556
453	18470	231240_at	18469	2.63235	0.983868	0.37376	2.44349	1.50556
454	5803	207950_s_at	5802	2.62794	0.818212	0.311351	2.00211	1.50556
455	6607	209351_at	6606	2.62643	1.85566	0.706533	9.24839	1.50556
456	5817	208002_s_at	5816	2.62509	0.948813	0.36144	2.33236	1.50556
457	4748	204886_at	4747	2.62131	1.35756	0.517892	4.17104	1.50556
458	394	1555758_a_at	393	2.60427	1.29264	0.496353	3.89987	1.50556
459	8616	213008_at	8615	2.60021	0.810237	0.311604	2.02159	1.50556
460	17049	228237_at	17048	2.59511	1.49645	0.576643	5.94432	1.50556
461	13429	223094_s_at	13428	2.59395	0.804998	0.310337	2.04152	1.50556
462	20539	239814_at	20538	2.58934	1.24673	0.481486	4.02848	1.50556
463	19435	235458_at	19434	2.5858	0.788771	0.305039	2.00548	1.50556
464	13146	222668_at	13145	2.58455	0.825688	0.319471	2.07554	1.50556
465	16781	227828_s_at	16780	2.5781	0.910891	0.353318	2.45424	1.50556
466	20712	241404_at	20711	2.57734	1.69688	0.658385	7.78281	1.50556
467	17498	228962_at	17497	2.57529	1.01255	0.393179	2.63774	1.50556
468	20959	242560_at	20958	2.57362	0.817983	0.317833	2.06333	1.50556
469	2686	202154_x_at	2685	2.57197	0.996662	0.387509	2.55202	1.50556
470	16600	227557_at	16599	2.5694	1.14258	0.444687	3.41899	1.50556
471	17176	228442_at	17175	2.56647	1.09817	0.427893	2.94314	1.50556
472	19940	237117_at	19939	2.56445	0.881349	0.343679	2.23164	1.50556
473	11105	218585_s_at	11104	2.56115	1.08642	0.424192	2.79261	1.50556
474	18776	232224_at	18775	2.56097	0.897651	0.350512	2.2861	1.50556
475	5908	208394_x_at	5907	2.55529	1.01159	0.395879	2.52198	1.50556
476	20818	241975_at	20817	2.55111	0.921974	0.361401	2.34638	1.50556
477	18630	231867_at	18629	2.54455	0.872049	0.342713	2.23956	1.50556
478	15731	226424_at	15730	2.54037	1.07583	0.423493	3.43332	1.50556
479	5399	206375_s_at	5398	2.5381	1.92934	0.760151	9.9238	1.50556
480	11949	219874_at	11948	2.53312	0.843583	0.333022	2.20165	1.50556
481	818	1559315_s_at	817	2.53091	1.37977	0.545169	3.68254	1.50556
482	8559	212940_at	8558	2.52031	1.42297	0.564601	5.56049	1.50556
483	18673	231947_at	18672	2.51822	1.7694	0.702639	9.14458	1.50556
484	3001	202533_s_at	3000	2.5061	0.76379	0.304773	2.02214	1.50556
485	3736	203417_at	3735	2.50243	1.04764	0.418649	3.01162	1.50556
486	7421	211040_x_at	7420	2.50177	1.17231	0.468593	3.50332	1.50556
487	16138	226933_s_at	16137	2.49663	0.956726	0.383207	2.6359	1.50556
488	20256	238756_at	20255	2.49228	0.943455	0.37855	2.43151	1.50556
489	4361	204268_at	4360	2.47893	0.982527	0.396351	2.46173	1.50556
490	7605	211713_x_at	7604	2.4766	1.32073	0.533283	4.8174	1.50556
491	6293	208977_x_at	6292	2.47325	0.81928	0.331257	2.12915	1.50556
492	816	1559280_a_at	815	2.46967	1.18369	0.47929	3.24247	1.50556
493	11329	218883_s_at	11328	2.46953	1.03246	0.418082	2.74455	1.50556
494	4454	204401_at	4453	2.46608	0.964199	0.390984	2.55666	1.50556
495	9749	215005_at	9748	2.45449	1.03881	0.423229	2.84628	2.23755
496	3118	202665_s_at	3117	2.45348	0.802562	0.327112	2.14782	2.23755
497	14293	224762_at	14292	2.45162	1.00864	0.411418	2.87631	2.23755
498	4294	204162_at	4293	2.4416	0.851704	0.34883	2.15411	2.23755
499	951	1562921_at	950	2.43926	0.861684	0.353257	2.23219	2.23755
500	9557	214577_at	9556	2.43836	0.920203	0.377385	2.5048	2.23755
501	16733	227752_at	16732	2.4345	0.841282	0.345567	2.13445	2.23755
502	18086	230137_at	18085	2.42666	1.01452	0.418072	3.01524	2.23755
503	162	1553973_a_at	161	2.41946	2.09371	0.865363	13.5482	2.23755
504	5140	205648_at	5139	2.41419	1.45912	0.604394	6.82147	2.23755
505	5277	206007_at	5276	2.40594	1.60467	0.666964	8.45122	2.23755
506	21018	242809_at	21017	2.40217	1.37252	0.571367	4.76417	2.23755
507	15330	225943_at	15329	2.38542	0.773109	0.324098	2.00492	2.23755
508	6559	209292_at	6558	2.38131	0.860459	0.361338	2.28162	2.23755
509	5532	206825_at	5531	2.37773	0.837832	0.352366	2.11666	2.23755
510	7573	211626_x_at	7572	2.36478	1.01629	0.42976	2.68959	2.23755
511	3083	202627_s_at	3082	2.36023	1.03961	0.440469	2.8706	2.23755
512	20009	237939_at	20008	2.35857	1.63852	0.69471	7.05932	2.23755
513	1028	1566967_at	1027	2.35574	1.21738	0.516772	4.45571	2.23755
514	12074	220187_at	12073	2.34947	1.21078	0.515343	3.83937	2.23755
515	2452	201896_s_at	2451	2.34764	1.32965	0.566376	4.55894	2.23755
516	4375	204285_s_at	4374	2.34484	0.946487	0.403647	2.49963	2.23755
517	18306	230696_at	18305	2.34162	0.981487	0.419149	2.52788	2.23755
518	16355	227233_at	16354	2.34017	1.67876	0.717366	9.41915	2.23755
519	21179	243681_at	21178	2.33872	1.24763	0.533465	4.25662	2.23755
520	4282	204146_at	4281	2.33248	0.973223	0.417249	2.56915	2.23755
521	7283	210659_at	7282	2.33042	0.832442	0.357207	2.12388	2.23755
522	8313	212654_at	8312	2.32562	1.11572	0.479751	4.27527	2.23755
523	18656	231911_at	18655	2.32253	0.884251	0.380727	2.53118	2.23755
524	3367	202957_at	3366	2.32105	0.914234	0.393888	2.55681	2.23755
525	285	1554600_s_at	284	2.31856	1.2135	0.523384	5.83415	2.23755
526	17125	228361_at	17124	2.30612	1.73961	0.754344	9.17558	2.23755
527	9675	214804_at	9674	2.29953	1.17808	0.512312	3.48825	2.23755
528	16194	227006_at	16193	2.29769	1.27148	0.553375	4.02636	2.23755
529	15760	226461_at	15759	2.28421	1.06742	0.467304	3.17655	2.23755
530	9013	213522_s_at	9012	2.27696	1.0757	0.472427	3.22507	2.23755
531	180	1554012_at	179	2.27531	1.07285	0.471521	2.86653	2.23755
532	1048	1568596_a_at	1047	2.27272	1.08264	0.476364	3.36528	2.23755
533	9465	214284_s_at	9464	2.25144	0.916558	0.407098	2.52926	3.3287
534	17613	229151_at	17612	2.2509	0.891986	0.39628	2.45198	3.3287
535	3399	202996_at	3398	2.25053	0.824455	0.366338	2.24279	3.3287
536	16051	226828_s_at	16050	2.24865	0.978287	0.435056	2.97636	3.3287
537	258	1554466_a_at	257	2.2462	1.08678	0.483832	3.3035	3.3287
538	1871	201250_s_at	1870	2.24327	0.864015	0.385159	2.34722	3.3287
539	8319	212662_at	8318	2.23412	0.855065	0.38273	2.40229	3.3287
540	16936	228051_at	16935	2.23107	0.98292	0.44056	3.18186	3.3287
541	18240	230493_at	18239	2.22341	1.67915	0.755211	8.02112	3.3287
542	15613	226281_at	15612	2.22114	1.37058	0.617063	4.66307	3.3287
543	5315	206102_at	5314	2.21797	0.805693	0.363257	2.13944	3.3287
544	9658	214773_x_at	9657	2.21209	0.764423	0.345565	2.22525	3.3287
545	4184	204014_at	4183	2.21183	0.970241	0.43866	2.72571	3.3287
546	4411	204338_s_at	4410	2.19685	1.21593	0.55349	4.04101	3.3287
547	8807	213250_at	8806	2.19395	0.864434	0.394008	2.74251	3.3287
548	11226	218729_at	11225	2.17356	0.805303	0.3705	2.16719	3.3287
549	242	1554408_a_at	241	2.17332	0.853652	0.392787	2.36635	3.3287
550	7186	210357_s_at	7185	2.16292	0.764848	0.353619	2.15604	3.3287
551	3876	203592_s_at	3875	2.15947	0.847545	0.392478	2.74965	3.3287
552	19239	235105_at	19238	2.15278	0.926335	0.430297	2.56835	3.3287
553	4648	204709_s_at	4647	2.15235	1.22663	0.569902	4.6957	3.3287
554	11901	219760_at	11900	2.1363	0.807163	0.377832	2.20862	3.3287
555	11736	219474_at	11735	2.12801	0.803863	0.377753	2.35719	3.3287
556	16728	227747_at	16727	2.12587	1.08835	0.511952	3.45834	3.3287
557	14127	224589_at	14126	2.12269	0.927696	0.437037	2.76683	3.3287
558	17013	228175_at	17012	2.11867	0.875937	0.413437	2.4647	3.3287
559	11749	219491_at	11748	2.11623	0.769053	0.363407	2.0947	3.3287
560	21032	242856_at	21031	2.1145	1.00285	0.47427	3.11752	3.3287
561	16731	227750_at	16730	2.11439	0.762024	0.3604	2.11288	3.3287
562	13662	223381_at	13661	2.11425	1.78207	0.842888	10.5501	3.3287
563	19337	235282_at	19336	2.10433	0.809636	0.384748	2.21779	3.3287
564	19133	234863_x_at	19132	2.10083	0.85262	0.40585	2.57632	3.3287
565	760	1558706_a_at	759	2.09193	0.74934	0.358205	2.01285	3.3287
566	5816	207996_s_at	5815	2.09114	0.987519	0.472239	2.93922	3.3287
567	19928	237031_at	19927	2.08401	1.11785	0.536391	4.94122	3.3287
568	3419	203022_at	3418	2.07526	1.00314	0.48338	2.90057	3.3287
569	19865	236668_at	19864	2.06396	0.866526	0.419837	2.8681	3.3287
570	17615	229155_at	17614	2.03874	1.27322	0.624512	4.52457	4.72272
571	18285	230643_at	18284	2.03215	0.729379	0.35892	2.05891	4.72272
572	6309	208998_at	6308	2.02983	0.943528	0.46483	2.80929	4.72272
573	21173	243645_at	21172	2.02924	1.15253	0.567961	5.06822	4.72272
574	1870	201249_at	1869	2.01998	1.2546	0.621097	4.85542	4.72272
575	6929	209803_s_at	6928	2.01533	0.74308	0.368714	2.10428	4.72272
576	20151	238508_at	20150	2.01261	0.738511	0.366942	2.00932	4.72272
577	12103	220283_at	12102	2.00707	0.957249	0.476939	2.88903	4.72272
578	20605	240167_at	20604	2.00166	0.869974	0.434627	2.5229	4.72272
579	20618	240272_at	20617	1.99042	1.41427	0.710536	6.55137	4.72272
580	6653	209408_at	6652	1.99036	0.936762	0.47065	2.95839	4.72272
581	4663	204736_s_at	4662	1.98948	0.740263	0.372088	2.33034	4.72272
582	19955	237241_at	19954	1.98911	0.951077	0.478142	3.8711	4.72272
583	4598	204622_x_at	4597	1.98731	1.14774	0.577535	3.74404	4.72272
584	5697	207526_s_at	5696	1.98348	0.987835	0.498031	3.02878	4.72272
585	4364	204271_s_at	4363	1.98325	0.89828	0.452934	2.85417	4.72272
586	19580	235749_at	19579	1.98138	0.764947	0.386068	2.22353	4.72272
587	5291	206034_at	5290	1.97777	0.815767	0.412468	2.26719	4.72272
588	12031	220085_at	12030	1.97539	0.732761	0.370945	2.05609	4.72272
589	14826	225355_at	14825	1.97429	1.26192	0.639176	4.90759	4.72272
Number of Downregulated Genes:	149
	Row	Gene ID	Gene Name	Score(d)	Numerator(r)	Denominator(s+s0)	Fold Change	q-value(%)
1	4558	204567_s_at	4557	-11.3207	-3.13978	0.277348	0.127551	0
2	19770	236313_at	19769	-10.1676	-1.82809	0.179796	0.291975	0
3	2807	202295_s_at	2806	-9.66706	-1.64175	0.169829	0.330457	0
4	3948	203685_at	3947	-8.49939	-1.93885	0.228117	0.281341	0
5	19283	235183_at	19282	-7.60627	-1.34287	0.176548	0.40993	0
6	18003	229912_at	18002	-7.44779	-2.39135	0.321082	0.221447	0
7	20290	238853_at	20289	-7.41271	-1.76804	0.238515	0.318147	0
8	9358	214081_at	9357	-7.20268	-1.86143	0.258435	0.298924	0
9	17599	229127_at	17598	-7.01207	-1.13602	0.162009	0.468186	0
10	8799	213241_at	8798	-6.73502	-1.6967	0.251921	0.338296	0
11	3805	203504_s_at	3804	-6.66839	-1.62669	0.243941	0.35481	0
12	12004	219999_at	12003	-6.66216	-1.05888	0.158939	0.491782	0
13	19678	236038_at	19677	-6.52977	-1.84899	0.283163	0.31259	0
14	15740	226435_at	15739	-6.47865	-1.82762	0.282099	0.318879	0
15	17071	228268_at	17070	-6.24179	-2.60729	0.417715	0.224645	0
16	13457	223130_s_at	13456	-6.02464	-1.29688	0.215262	0.43403	0
17	19449	235483_at	19448	-6.00425	-1.31423	0.218883	0.424068	0
18	1122	1569788_at	1121	-5.95647	-1.59014	0.26696	0.363239	0
19	11464	219064_at	11463	-5.86802	-1.17154	0.199648	0.467623	0
20	8227	212558_at	8226	-5.83451	-1.28647	0.220494	0.437914	0
21	17363	228731_at	17362	-5.72561	-1.42787	0.249382	0.40412	0
22	16170	226974_at	16169	-5.6591	-1.20299	0.212576	0.465764	0
23	8973	213467_at	8972	-5.64519	-1.22897	0.217702	0.454855	0
24	16736	227758_at	16735	-5.62482	-2.71982	0.483539	0.217096	0
25	11875	219700_at	11874	-5.50468	-1.28652	0.233714	0.439955	0
26	17537	229024_at	17536	-5.46437	-1.36141	0.249143	0.423157	0
27	18139	230249_at	18138	-5.45164	-1.23204	0.225995	0.453566	0
28	7239	210538_s_at	7238	-5.44173	-1.9424	0.356945	0.334061	0
29	15480	226122_at	15479	-5.42487	-1.12154	0.20674	0.489328	0
30	4499	204472_at	4498	-5.41277	-1.11275	0.205578	0.489179	0
31	511	1556194_a_at	510	-5.40918	-1.19515	0.220948	0.464208	0
32	18329	230741_at	18328	-5.36692	-1.46079	0.272184	0.410477	0
33	3806	203505_at	3805	-5.27007	-1.37422	0.26076	0.428315	0
34	13802	223595_at	13801	-5.26583	-1.19802	0.227509	0.46615	0
35	21208	243843_at	21207	-5.26046	-1.25544	0.238656	0.450908	0
36	139	1553706_at	138	-5.25099	-2.16419	0.41215	0.279558	0
37	21343	244680_at	21342	-5.23902	-1.15255	0.219993	0.478014	0
38	19277	235175_at	19276	-5.23525	-2.3436	0.447657	0.260167	0
39	18857	232570_s_at	18856	-5.20779	-1.28855	0.247427	0.440427	0
40	19224	235079_at	19223	-5.20749	-1.29633	0.248935	0.43957	0
41	15992	226757_at	15991	-5.18273	-1.14013	0.219987	0.481369	0
42	5146	205666_at	5145	-5.18107	-2.20239	0.425083	0.291815	0
43	20662	240717_at	20661	-5.17831	-2.83444	0.547368	0.25386	0
44	7070	210073_at	7069	-5.17333	-1.55765	0.301092	0.387412	0
45	17745	229407_at	17744	-5.15365	-2.96708	0.575725	0.243703	0
46	7114	210166_at	7113	-5.15214	-1.41963	0.275541	0.41854	0
47	19982	237465_at	19981	-5.06362	-1.14103	0.225339	0.486299	0
48	12133	220407_s_at	12132	-5.01909	-1.30686	0.260378	0.449426	0
49	11723	219454_at	11722	-5.00743	-1.31413	0.262436	0.445743	0
50	20218	238673_at	20217	-4.98827	-1.22909	0.246397	0.468906	0
51	4935	205226_at	4934	-4.98399	-1.32325	0.2655	0.439025	0
52	4751	204897_at	4750	-4.96569	-1.12609	0.226775	0.489507	0
53	6922	209793_at	6921	-4.95855	-1.61549	0.325798	0.377219	0
54	7581	211663_x_at	7580	-4.95304	-1.18842	0.239937	0.472356	0
55	12132	220406_at	12131	-4.94479	-1.46974	0.29723	0.412319	0
56	21063	242957_at	21062	-4.89214	-1.62726	0.332629	0.384156	0
57	6760	209543_s_at	6759	-4.87622	-2.2282	0.456953	0.291008	0
58	19259	235146_at	19258	-4.82556	-1.83736	0.380757	0.336869	0
59	20041	238050_at	20040	-4.78113	-1.11974	0.234201	0.492179	0
60	6915	209785_s_at	6914	-4.77722	-1.4254	0.298374	0.431788	0
61	3908	203632_s_at	3907	-4.77057	-2.39694	0.502444	0.310019	0
62	5665	207386_at	5664	-4.76951	-2.0188	0.423271	0.321039	0
63	8892	213355_at	8891	-4.76536	-1.64254	0.344684	0.390844	0
64	16113	226901_at	16112	-4.75451	-1.09834	0.231009	0.49806	0
65	13412	223075_s_at	13411	-4.75196	-1.67817	0.353153	0.388102	0
66	4124	203920_at	4123	-4.70423	-1.23839	0.263251	0.4649	0
67	16668	227654_at	16667	-4.70065	-1.90764	0.405823	0.347141	0
68	10243	217504_at	10242	-4.66309	-1.11602	0.239331	0.495896	0
69	2611	202075_s_at	2610	-4.65606	-1.30136	0.279497	0.46438	0
70	6994	209909_s_at	6993	-4.63396	-1.2262	0.264611	0.469786	0
71	18268	230589_at	18267	-4.58775	-1.6166	0.352373	0.402662	0
72	9466	214285_at	9465	-4.57101	-1.29043	0.282307	0.459464	0
73	4619	204655_at	4618	-4.56615	-1.80279	0.394817	0.37499	0
74	9198	213802_at	9197	-4.55996	-1.1296	0.247723	0.49466	0
75	7379	210942_s_at	7378	-4.51406	-1.32423	0.293357	0.458307	0
76	20589	240068_at	20588	-4.46855	-2.21887	0.496551	0.3453	0
77	2681	202149_at	2680	-4.44622	-1.12385	0.252766	0.498498	0
78	19102	234335_s_at	19101	-4.41522	-1.72721	0.391196	0.369882	0
79	19863	236660_at	19862	-4.40697	-1.92161	0.436038	0.395431	0
80	20954	242541_at	20953	-4.39691	-1.52515	0.346869	0.415149	0
81	7613	211726_s_at	7612	-4.3903	-2.71556	0.618536	0.333082	0
82	19949	237187_at	19948	-4.32386	-2.29466	0.530698	0.417728	0.124163
83	13053	222549_at	13052	-4.29271	-2.71276	0.631946	0.32893	0.124163
84	8672	213075_at	8671	-4.29132	-1.31291	0.305945	0.452585	0.124163
85	4653	204718_at	4652	-4.28003	-1.51327	0.353566	0.423799	0.124163
86	13453	223122_s_at	13452	-4.2315	-2.00612	0.474091	0.351279	0.124163
87	11908	219773_at	11907	-4.22529	-1.38124	0.326898	0.452197	0.124163
88	20241	238720_at	20240	-4.21593	-1.58078	0.374954	0.425994	0.124163
89	21006	242752_at	21005	-4.18862	-1.20997	0.288871	0.493886	0.124163
90	9909	215634_at	9908	-4.17021	-1.7139	0.410986	0.388051	0.124163
91	18386	230913_at	18385	-4.15498	-2.69694	0.649086	0.303329	0.124163
92	20391	239185_at	20390	-4.14197	-1.26376	0.305111	0.490241	0.124163
93	20672	240890_at	20671	-4.11518	-1.22439	0.297531	0.49211	0.124163
94	12487	221605_s_at	12486	-4.09799	-1.49478	0.364759	0.421397	0.124163
95	4699	204793_at	4698	-4.08073	-1.19878	0.293767	0.493017	0.124163
96	14962	225511_at	14961	-4.07472	-1.84894	0.453758	0.385571	0.124163
97	17824	229552_at	17823	-4.04278	-2.52637	0.624907	0.337132	0.258195
98	17977	229868_s_at	17976	-4.02784	-1.27106	0.315568	0.479905	0.258195
99	9442	214238_at	9441	-4.02089	-2.11546	0.526116	0.393565	0.258195
100	19422	235438_at	19421	-4.01872	-1.73462	0.431634	0.416749	0.258195
101	20644	240425_x_at	20643	-3.98104	-2.07833	0.522057	0.464023	0.258195
102	17246	228554_at	17245	-3.97824	-1.38936	0.34924	0.461585	0.258195
103	4203	204035_at	4202	-3.97406	-1.74893	0.440085	0.383523	0.258195
104	4571	204584_at	4570	-3.95942	-1.27965	0.323191	0.482846	0.258195
105	6806	209612_s_at	6805	-3.95526	-1.41354	0.357381	0.440886	0.258195
106	15222	225817_at	15221	-3.92438	-2.78382	0.709366	0.313733	0.258195
107	6722	209496_at	6721	-3.92401	-1.42685	0.363621	0.445692	0.258195
108	14526	225016_at	14525	-3.91892	-1.9692	0.502485	0.424252	0.258195
109	9194	213797_at	9193	-3.91532	-1.23231	0.314741	0.497857	0.258195
110	19778	236335_at	19777	-3.9045	-1.27171	0.325703	0.47478	0.258195
111	20265	238778_at	20264	-3.87785	-1.47692	0.380862	0.480411	0.258195
112	7093	210121_at	7092	-3.83071	-2.46276	0.642898	0.33131	0.258195
113	1027	1566734_at	1026	-3.80674	-2.14693	0.56398	0.341822	0.258195
114	2859	202357_s_at	2858	-3.80479	-1.71886	0.451763	0.473465	0.258195
115	19271	235165_at	19270	-3.79403	-1.68385	0.443814	0.426024	0.258195
116	5637	207255_at	5636	-3.76826	-1.8072	0.479585	0.486938	0.314738
117	4061	203828_s_at	4060	-3.74613	-2.74476	0.732693	0.329815	0.314738
118	18789	232267_at	18788	-3.74416	-1.37447	0.367098	0.486631	0.314738
119	3094	202638_s_at	3093	-3.73676	-1.60397	0.429242	0.472685	0.314738
120	16730	227749_at	16729	-3.71065	-1.60431	0.432352	0.453189	0.314738
121	18929	233002_at	18928	-3.70528	-1.96971	0.531596	0.348021	0.314738
122	3322	202902_s_at	3321	-3.70001	-1.62838	0.440101	0.415796	0.314738
123	20011	237953_at	20010	-3.69958	-1.25168	0.33833	0.49277	0.314738
124	10355	217767_at	10354	-3.67206	-1.75368	0.477574	0.459203	0.314738
125	5638	207261_at	5637	-3.63713	-1.73728	0.47765	0.449375	0.314738
126	6536	209267_s_at	6535	-3.63103	-1.62041	0.446266	0.479778	0.314738
127	10769	218211_s_at	10768	-3.61	-1.45395	0.402758	0.493509	0.314738
128	20975	242625_at	20974	-3.60454	-1.45256	0.402982	0.472004	0.314738
129	10266	217590_s_at	10265	-3.58771	-3.79102	1.05667	0.376264	0.314738
130	3140	202688_at	3139	-3.58386	-2.09786	0.585364	0.392586	0.314738
131	18983	233346_at	18982	-3.57181	-1.97905	0.554074	0.454912	0.314738
132	14966	225516_at	14965	-3.56088	-2.04931	0.575508	0.453758	0.314738
133	10077	216504_s_at	10076	-3.50424	-2.09071	0.596623	0.460059	0.422196
134	5443	206529_x_at	5442	-3.49967	-1.76077	0.503124	0.453438	0.422196
135	8554	212935_at	8553	-3.49937	-1.52481	0.435737	0.480849	0.422196
136	11946	219869_s_at	11945	-3.46024	-2.12211	0.613282	0.470084	0.422196
137	682	1558048_x_at	681	-3.4473	-1.64281	0.476551	0.463256	0.422196
138	12869	222271_at	12868	-3.42501	-1.35526	0.395695	0.495251	0.422196
139	5509	206742_at	5508	-3.32948	-1.71456	0.514964	0.432655	0.422196
140	17364	228732_at	17363	-3.25667	-2.05538	0.631129	0.395238	0.613938
141	6807	209613_s_at	6806	-3.24312	-1.64444	0.507054	0.425506	0.613938
142	4955	205259_at	4954	-3.23718	-1.43126	0.44213	0.478098	0.613938
143	19574	235740_at	19573	-3.23464	-1.66749	0.515511	0.470901	0.613938
144	4	1405_i_at	3	-3.14933	-2.31322	0.734511	0.479893	0.613938
145	10227	217452_s_at	10226	-3.14706	-1.9261	0.612033	0.493203	0.613938
146	21057	242931_at	21056	-3.14058	-1.44399	0.459784	0.47648	0.613938
147	20638	240397_x_at	20637	-3.04511	-1.67761	0.550918	0.460955	0.613938
148	10134	216910_at	10133	-3.04362	-1.76702	0.580567	0.472832	0.613938
149	4971	205290_s_at	4970	-2.96781	-1.88787	0.636114	0.47941	0.963153

## Sheet: Synovium.RA.OA.No
Current FDR Value:	0.0499245
Number of Upregulated Genes:	263
	Row	Gene ID	Gene Name	Score(d)	Numerator(r)	Denominator(s+s0)	Fold Change	q-value(%)
1	12844	222217_s_at	12843	5.72141	1.19627	0.209087	2.22507	0
2	16689	227684_at	16688	5.60923	1.11086	0.198042	2.12383	0
3	3036	202571_s_at	3035	5.52277	1.24379	0.225212	2.39248	0
4	20877	242240_at	20876	5.41802	1.45116	0.267839	2.97578	0
5	19867	236678_at	19866	5.13302	2.15568	0.419963	4.66112	0
6	12246	220969_s_at	12245	5.04466	1.67874	0.332776	3.42728	0
7	19759	236274_at	19758	5.02613	1.18993	0.23675	2.40471	0
8	18330	230742_at	18329	4.99939	1.97096	0.39424	4.76112	0
9	966	1563458_at	965	4.87011	1.47453	0.302772	2.97645	0
10	4600	204627_s_at	4599	4.81072	1.7349	0.360633	2.96357	0
11	20782	241851_x_at	20781	4.79517	1.47638	0.307888	2.86125	0
12	13255	222817_at	13254	4.78839	1.17946	0.246317	2.208	0
13	20156	238520_at	20155	4.78003	1.12346	0.235033	2.14599	0
14	13616	223318_s_at	13615	4.74615	1.30826	0.275646	2.55392	0
15	14668	225175_s_at	14667	4.67447	0.997899	0.213479	2.00943	0
16	18294	230663_at	18293	4.66761	1.80048	0.385739	3.19465	0
17	16823	227891_s_at	16822	4.64291	1.54022	0.331737	2.93306	0
18	11868	219685_at	11867	4.62092	1.92843	0.417326	3.31894	0
19	1131	1569940_at	1130	4.60266	2.05143	0.445706	4.23388	0
20	19083	234095_at	19082	4.59875	1.69369	0.368294	3.36787	0
21	152	1553940_a_at	151	4.57289	1.31252	0.287021	2.40526	0
22	16273	227106_at	16272	4.57133	1.14681	0.250869	2.13112	0
23	19937	237094_at	19936	4.53373	2.64525	0.583459	4.6385	0
24	17266	228580_at	17265	4.46668	1.61437	0.361425	2.82115	0
25	10405	217818_s_at	10404	4.45929	1.08798	0.243981	2.08538	0
26	7224	210482_x_at	7223	4.44748	1.23896	0.278575	2.33408	0
27	630	1557403_s_at	629	4.38347	1.78142	0.406395	3.85844	0
28	18890	232746_at	18889	4.35997	1.93541	0.443904	3.67263	0.952389
29	5207	205824_at	5206	4.33847	1.16342	0.268164	2.15545	0.952389
30	10247	217523_at	10246	4.32994	1.51224	0.349251	3.23753	0.952389
31	20237	238715_at	20236	4.31038	2.16885	0.503169	4.97332	0.952389
32	18917	232911_at	18916	4.2785	1.51232	0.35347	2.76843	0.952389
33	17893	229690_at	17892	4.26679	1.27076	0.297826	2.32603	0.952389
34	1566	200922_at	1565	4.26335	1.42625	0.334537	2.89842	0.952389
35	18820	232406_at	18819	4.25546	1.63032	0.383113	3.27773	0.952389
36	9978	216006_at	9977	4.20639	2.46364	0.585689	6.28256	0.952389
37	256	1554464_a_at	255	4.202	1.30278	0.310038	2.28732	0.952389
38	12220	220911_s_at	12219	4.18635	1.47297	0.351851	2.59105	0.952389
39	13069	222570_at	13068	4.15708	1.17122	0.281742	2.14383	0.952389
40	2124	201526_at	2123	4.1479	1.14909	0.277029	2.19053	0.952389
41	914	1561574_at	913	4.13533	3.90299	0.943816	9.43236	0.952389
42	18910	232889_at	18909	4.12516	2.20983	0.535696	5.61631	0.952389
43	20669	240813_at	20668	4.10987	1.47187	0.358131	2.68647	0.952389
44	954	1563051_at	953	4.09498	1.0873	0.265519	2.26013	0.952389
45	18498	231366_at	18497	4.08054	2.32769	0.570438	4.81992	0.952389
46	3343	202929_s_at	3342	4.07055	1.0552	0.259226	2.05265	1.20912
47	20847	242117_at	20846	4.06187	1.45603	0.358462	3.07958	1.20912
48	389	1555705_a_at	388	4.03848	1.08581	0.268865	2.08365	1.20912
49	9073	213605_s_at	9072	4.0292	1.5482	0.384245	3.06169	1.20912
50	9837	215269_at	9836	4.0235	2.26456	0.562833	4.46407	1.20912
51	20486	239567_at	20485	4.01277	1.78065	0.443747	3.7559	1.20912
52	556	1556672_a_at	555	4.01053	1.7162	0.427924	3.81159	1.20912
53	19569	235727_at	19568	3.99306	1.11883	0.280193	2.11611	1.20912
54	10233	217482_at	10232	3.98793	2.2678	0.568666	5.12045	1.20912
55	18832	232459_at	18831	3.97497	1.53984	0.387383	3.06073	1.20912
56	18174	230328_at	18173	3.96984	1.66044	0.418264	3.26661	1.20912
57	18882	232705_at	18881	3.9241	1.72573	0.439778	3.52368	1.20912
58	6579	209315_at	6578	3.91856	1.28296	0.327405	2.73877	1.20912
59	859	1559977_a_at	858	3.91844	1.36394	0.348083	2.44943	1.20912
60	20538	239811_at	20537	3.90387	1.46047	0.374108	2.89955	1.20912
61	1006	1565639_a_at	1005	3.90107	2.00275	0.513386	3.97001	1.20912
62	20651	240478_at	20650	3.88108	1.23012	0.316952	2.52862	1.20912
63	18909	232865_at	18908	3.86141	1.58203	0.409701	3.38922	1.74904
64	21033	242857_at	21032	3.84344	1.13871	0.296273	2.04917	1.74904
65	4918	205200_at	4917	3.83373	1.578	0.411609	2.81444	1.74904
66	19025	233648_at	19024	3.81931	2.3434	0.613568	5.61604	1.74904
67	1718	201087_at	1717	3.8068	0.988871	0.259764	2.02075	1.74904
68	13664	223383_at	13663	3.80562	1.06136	0.278893	2.11812	1.74904
69	20316	238909_at	20315	3.79331	1.41915	0.374119	3.29687	1.74904
70	19796	236417_at	19795	3.79016	1.40413	0.370467	2.5727	1.74904
71	1299	200648_s_at	1298	3.78995	1.07004	0.282335	2.02977	1.74904
72	1112	1569499_at	1111	3.78974	1.93309	0.510085	3.71922	1.74904
73	18976	233317_at	18975	3.77884	1.788	0.473162	3.27852	1.74904
74	725	1558385_at	724	3.7462	1.58109	0.422052	3.58823	1.74904
75	21075	242986_at	21074	3.73746	1.47469	0.39457	3.09247	1.74904
76	21039	242875_at	21038	3.72791	1.49767	0.401744	3.06335	1.74904
77	5510	206745_at	5509	3.71301	1.20896	0.325601	2.1767	1.74904
78	17978	229871_at	17977	3.69193	1.82127	0.493311	3.63778	2.15024
79	13563	223254_s_at	13562	3.69029	1.17435	0.318228	2.25781	2.15024
80	20857	242143_at	20856	3.68335	1.71674	0.466082	3.92535	2.15024
81	20221	238678_at	20220	3.66366	1.02356	0.279381	2.13723	2.15024
82	17773	229457_at	17772	3.6546	1.28494	0.351596	2.43216	2.15024
83	4102	203886_s_at	4101	3.6456	1.66333	0.456258	2.82071	2.15024
84	19993	237626_at	19992	3.64345	1.73145	0.475223	4.01067	2.15024
85	18803	232319_at	18802	3.63931	1.29867	0.356846	2.52459	2.15024
86	9895	215555_at	9894	3.62546	2.55037	0.703462	8.29092	2.15024
87	10003	216142_at	10002	3.61964	1.44063	0.398003	2.83686	2.15024
88	13752	223494_at	13751	3.61395	1.15622	0.319933	2.37717	2.15024
89	20520	239757_at	20519	3.59301	1.48678	0.413797	3.27307	2.15024
90	21375	244871_s_at	21374	3.59221	1.49966	0.417476	2.86818	2.15024
91	21718	AFFX-HSAC07/X00351_5_at	21717	3.58982	1.1673	0.325169	2.18704	2.15024
92	1044	1568126_at	1043	3.57758	1.30475	0.364702	2.43825	2.15024
93	5451	206548_at	5450	3.5761	1.91178	0.534598	4.17276	2.15024
94	12102	220266_s_at	12101	3.56538	1.31264	0.368163	2.53006	2.15024
95	1119	1569703_a_at	1118	3.56182	1.52911	0.429306	3.0691	2.15024
96	18975	233313_at	18974	3.5442	1.76966	0.499313	4.68835	2.35233
97	9074	213606_s_at	9073	3.53868	1.1484	0.324529	2.19583	2.35233
98	13301	222895_s_at	13300	3.52448	1.86274	0.528514	3.83024	2.35233
99	19890	236816_at	19889	3.51914	1.85776	0.527901	3.70507	2.35233
100	18783	232249_at	18782	3.50519	1.44253	0.411541	2.52029	2.35233
101	10002	216129_at	10001	3.49684	1.81403	0.518762	3.73857	2.35233
102	13515	223199_at	13514	3.49349	0.962758	0.275586	2.03842	2.35233
103	6223	208902_s_at	6222	3.49184	1.87627	0.53733	3.16031	2.35233
104	10265	217588_at	10264	3.49026	1.38634	0.397203	2.55077	2.35233
105	675	1558011_at	674	3.48817	1.29036	0.369926	2.80701	2.35233
106	18744	232135_at	18743	3.48022	1.08467	0.311668	2.19611	2.35233
107	19998	237741_at	19997	3.47698	1.31684	0.378733	2.51176	2.35233
108	536	1556352_at	535	3.46683	2.32401	0.670358	7.88365	2.35233
109	20851	242133_s_at	20850	3.46167	1.44416	0.417187	3.04771	2.35233
110	17828	229556_at	17827	3.45781	1.47942	0.427849	2.46599	2.35233
111	20733	241608_at	20732	3.44446	1.40555	0.408061	2.69811	2.35233
112	9796	215140_at	9795	3.43634	2.10265	0.611884	3.99863	2.35233
113	3039	202575_at	3038	3.4277	2.44369	0.712925	3.73799	2.35233
114	8672	213075_at	8671	3.41713	1.13897	0.333313	2.09156	2.35233
115	18224	230444_at	18223	3.41452	1.31547	0.385258	2.45354	2.35233
116	3209	202765_s_at	3208	3.40613	1.20326	0.353263	2.3033	2.35233
117	20865	242194_at	20864	3.40479	1.3765	0.404283	2.44908	2.35233
118	11890	219740_at	11889	3.40178	2.62271	0.770983	4.39495	2.35233
119	19081	234077_at	19080	3.39999	2.01183	0.591716	6.31729	2.35233
120	20917	242376_at	20916	3.39757	1.25096	0.368191	2.32824	2.35233
121	890	1560680_at	889	3.37808	2.288	0.677307	4.60863	2.35233
122	533	1556340_at	532	3.36732	1.15577	0.34323	2.08014	2.35233
123	12577	221766_s_at	12576	3.36566	1.15418	0.342927	2.0825	2.35233
124	5945	208609_s_at	5944	3.36106	1.69313	0.503748	3.06029	2.78895
125	18845	232521_at	18844	3.35834	1.27638	0.380061	2.37672	2.78895
126	21044	242886_at	21043	3.33838	2.25305	0.674892	4.34645	2.78895
127	18881	232704_s_at	18880	3.33694	1.90101	0.569687	3.79005	2.78895
128	21257	244132_x_at	21256	3.33399	1.371	0.41122	2.77669	2.78895
129	5195	205801_s_at	5194	3.32967	2.29269	0.688564	3.83329	2.78895
130	20997	242712_x_at	20996	3.32132	1.47987	0.445567	2.76457	2.78895
131	21125	243318_at	21124	3.31866	1.40143	0.422287	2.81493	2.78895
132	943	1562529_s_at	942	3.31256	1.51339	0.456864	3.27167	2.78895
133	19954	237239_at	19953	3.30335	1.71463	0.519057	4.21344	2.78895
134	20529	239783_at	20528	3.29248	2.84443	0.863919	6.86219	2.78895
135	16934	228049_x_at	16933	3.28639	1.16956	0.355881	2.13844	2.78895
136	1903	201286_at	1902	3.27069	1.21996	0.372997	2.31191	2.78895
137	21319	244536_at	21318	3.27029	1.97803	0.604848	4.23928	2.78895
138	10052	216333_x_at	10051	3.26948	1.38481	0.423556	2.45337	2.78895
139	8961	213451_x_at	8960	3.25512	1.45072	0.445672	2.49836	2.78895
140	20843	242094_at	20842	3.24862	1.43253	0.440965	2.58894	2.78895
141	9634	214731_at	9633	3.23913	1.5833	0.488802	3.29262	2.78895
142	18782	232245_at	18781	3.23185	1.11997	0.346542	2.01625	2.78895
143	21023	242829_x_at	21022	3.23162	1.21913	0.377249	2.38277	2.78895
144	568	1556950_s_at	567	3.23143	1.37407	0.425221	2.58555	2.78895
145	18894	232784_at	18893	3.22752	1.64117	0.508493	4.38627	2.78895
146	20639	240399_at	20638	3.21971	1.46756	0.455806	3.37355	2.78895
147	20556	239892_at	20555	3.21651	1.32046	0.410526	2.569	2.78895
148	4904	205172_x_at	4903	3.2154	0.866247	0.269405	2.06511	2.78895
149	1113	1569512_at	1112	3.21139	2.7712	0.862929	7.00218	2.78895
150	20888	242290_at	20887	3.20021	1.34095	0.41902	2.4656	2.78895
151	21068	242968_at	21067	3.19728	2.49323	0.779796	5.38692	2.78895
152	1135	1570124_at	1134	3.19563	1.79776	0.562567	2.82553	2.78895
153	19669	236010_at	19668	3.19409	1.99044	0.623163	4.75377	3.38184
154	2172	201578_at	2171	3.18771	2.39691	0.751922	3.83695	3.38184
155	19100	234321_x_at	19099	3.1839	1.64983	0.518178	2.51074	3.38184
156	3549	203185_at	3548	3.18294	1.75397	0.551054	2.80793	3.38184
157	7591	211685_s_at	7590	3.18242	1.87597	0.589479	3.80798	3.38184
158	20503	239679_at	20502	3.1704	1.34105	0.422993	2.50974	3.38184
159	20811	241941_at	20810	3.16954	1.10798	0.349572	2.27302	3.38184
160	7207	210429_at	7206	3.16887	2.73268	0.862351	7.57491	3.38184
161	20946	242512_at	20945	3.16364	1.74997	0.553152	3.41703	3.38184
162	608	1557246_at	607	3.15773	2.06449	0.653788	4.2116	3.38184
163	21067	242966_x_at	21066	3.15341	1.07523	0.340974	2.22582	3.38184
164	17355	228723_at	17354	3.15115	1.50492	0.477579	2.68308	3.38184
165	5501	206702_at	5500	3.14921	1.36607	0.433781	2.20654	3.38184
166	21025	242837_at	21024	3.14737	1.5106	0.479957	2.79566	3.38184
167	20999	242725_at	20998	3.14204	1.03571	0.32963	2.05292	3.38184
168	324	1554964_x_at	323	3.14116	1.31439	0.418442	2.44624	3.38184
169	10173	217164_at	10172	3.12926	1.43645	0.459038	2.54064	3.38184
170	9662	214782_at	9661	3.12585	1.45255	0.464688	2.95914	3.38184
171	10238	217494_s_at	10237	3.11949	1.20702	0.386929	2.27438	3.38184
172	20602	240155_x_at	20601	3.11591	1.55576	0.499294	3.12082	3.38184
173	12907	222371_at	12906	3.11389	2.3379	0.750798	5.72993	3.38184
174	5813	207987_s_at	5812	3.10885	1.73597	0.558398	3.08097	3.38184
175	4078	203851_at	4077	3.1073	1.19714	0.385268	2.15944	3.38184
176	3590	203238_s_at	3589	3.10128	1.43454	0.462564	2.83451	3.38184
177	738	1558556_at	737	3.10036	1.322	0.426402	2.51749	3.38184
178	17762	229434_at	17761	3.10013	1.19159	0.384369	2.53372	3.38184
179	17803	229514_at	17802	3.09307	1.51333	0.489265	2.88532	3.38184
180	21388	320_at	21387	3.09286	1.16645	0.377143	2.33462	3.38184
181	1005	1565638_at	1004	3.09255	1.6875	0.545667	3.87272	3.38184
182	20922	242407_at	20921	3.08435	1.94437	0.6304	4.21966	3.38184
183	5309	206093_x_at	5308	3.08365	1.25122	0.405758	2.28495	3.38184
184	21307	244474_at	21306	3.08159	1.09406	0.35503	2.37471	3.38184
185	5711	207570_at	5710	3.07332	3.64063	1.18459	6.751	3.38184
186	20515	239734_at	20514	3.07094	1.29521	0.421763	2.66796	3.38184
187	19710	236153_at	19709	3.07063	1.37482	0.447731	2.66768	3.38184
188	18420	231034_s_at	18419	3.06742	1.45191	0.473333	2.37131	3.38184
189	20796	241905_at	20795	3.06515	0.998684	0.325819	2.06623	3.38184
190	18787	232264_at	18786	3.06171	1.66128	0.5426	4.50604	3.38184
191	10292	217654_at	10291	3.05885	1.45558	0.475858	3.09403	3.38184
192	10277	217617_at	10276	3.05739	1.56265	0.511105	3.27155	3.38184
193	19786	236368_at	19785	3.05528	1.32048	0.432197	2.63041	3.38184
194	9980	216022_at	9979	3.04874	1.75203	0.574672	3.22826	3.38184
195	9877	215470_at	9876	3.04793	1.34888	0.442555	2.48961	3.38184
196	19772	236316_at	19771	3.04621	1.05733	0.347095	2.25942	3.38184
197	9147	213715_s_at	9146	3.04407	1.45031	0.476438	2.3858	3.38184
198	15448	226085_at	15447	3.0386	1.22578	0.403404	2.21768	3.38184
199	18534	231552_at	18533	3.02473	1.4112	0.466554	2.7121	4.23929
200	6288	208971_at	6287	3.02184	0.978816	0.323914	2.0542	4.23929
201	7127	210202_s_at	7126	3.00169	1.13984	0.379732	2.00699	4.23929
202	20188	238595_at	20187	2.99377	1.66292	0.55546	4.68276	4.23929
203	3500	203128_at	3499	2.992	1.13254	0.378522	2.0881	4.23929
204	1138	1570301_at	1137	2.98118	1.06876	0.358501	2.05819	4.23929
205	9887	215515_at	9886	2.98062	1.64452	0.551739	4.08135	4.23929
206	867	1560082_at	866	2.96893	1.41518	0.476665	2.8568	4.23929
207	12877	222282_at	12876	2.9665	2.04202	0.688358	4.63355	4.23929
208	17184	228455_at	17183	2.9662	1.18848	0.400673	2.51905	4.23929
209	9574	214622_at	9573	2.96525	1.73555	0.585294	2.63139	4.23929
210	20971	242611_at	20970	2.95966	1.38074	0.466518	2.76536	4.23929
211	529	1556322_a_at	528	2.95669	1.33327	0.450933	2.66564	4.23929
212	18653	231904_at	18652	2.95617	1.39619	0.472295	2.66391	4.23929
213	7375	210916_s_at	7374	2.95348	1.26592	0.42862	2.21388	4.23929
214	21080	243003_at	21079	2.94708	1.50241	0.509796	3.46236	4.23929
215	21002	242735_x_at	21001	2.94631	1.04858	0.355895	2.41694	4.23929
216	12656	221874_at	12655	2.94371	1.05093	0.357008	2.07448	4.23929
217	839	1559598_at	838	2.93953	1.44625	0.492001	3.27921	4.23929
218	19001	233518_at	19000	2.9249	1.57293	0.537771	3.26418	4.23929
219	20931	242448_at	20930	2.923	1.90383	0.651327	3.25356	4.23929
220	12203	220777_at	12202	2.92109	1.3676	0.46818	3.12544	4.23929
221	20920	242403_at	20919	2.91147	0.965755	0.331706	2.1217	4.23929
222	16116	226907_at	16115	2.90938	1.33345	0.458329	2.28735	4.23929
223	18815	232371_at	18814	2.90904	1.01424	0.34865	2.25092	4.23929
224	1010	1565804_at	1009	2.90537	1.95861	0.674134	4.10185	4.23929
225	7802	212076_at	7801	2.89873	1.01553	0.350337	2.08447	4.23929
226	21402	32625_at	21401	2.8851	2.30961	0.800528	3.0835	4.23929
227	20805	241930_x_at	20804	2.87803	1.58428	0.550476	3.17125	4.23929
228	312	1554825_at	311	2.87555	2.11111	0.734159	3.10524	4.23929
229	513	1556204_a_at	512	2.87375	1.51847	0.528395	3.09867	4.23929
230	4724	204834_at	4723	2.87134	1.57742	0.549366	3.28437	4.23929
231	20315	238908_at	20314	2.86564	1.20383	0.42009	2.37363	4.99245
232	14961	225510_at	14960	2.86235	1.52364	0.532305	2.39434	4.99245
233	563	1556744_a_at	562	2.85302	0.942875	0.330483	2.05332	4.99245
234	20494	239603_x_at	20493	2.85128	1.18998	0.417348	2.89656	4.99245
235	7352	210848_at	7351	2.84992	1.2449	0.43682	2.2682	4.99245
236	11584	219233_s_at	11583	2.84945	2.01682	0.707795	3.22767	4.99245
237	21034	242859_at	21033	2.84922	3.01625	1.05863	6.47331	4.99245
238	12497	221625_at	12496	2.83905	1.18625	0.417833	2.39101	4.99245
239	3743	203426_s_at	3742	2.83904	1.45797	0.513542	2.4723	4.99245
240	18941	233057_at	18940	2.83651	1.30823	0.461213	2.38811	4.99245
241	5362	206236_at	5361	2.83003	2.13517	0.754471	4.72698	4.99245
242	19618	235849_at	19617	2.82534	2.43149	0.8606	3.4802	4.99245
243	17098	228314_at	17097	2.8247	1.21245	0.429231	2.09998	4.99245
244	11604	219269_at	11603	2.82424	1.45874	0.516506	2.36466	4.99245
245	18886	232716_at	18885	2.82258	1.93724	0.686335	4.20624	4.99245
246	12409	221507_at	12408	2.82085	1.1316	0.401156	2.02705	4.99245
247	17072	228271_at	17071	2.818	1.08793	0.386064	2.37373	4.99245
248	20514	239731_at	20513	2.81594	1.68029	0.596707	3.11964	4.99245
249	14422	224902_at	14421	2.81413	1.3331	0.473715	2.33058	4.99245
250	16464	227379_at	16463	2.81331	0.936741	0.332967	2.10277	4.99245
251	20468	239469_at	20467	2.81248	1.01428	0.360637	2.38632	4.99245
252	14509	224997_x_at	14508	2.81027	2.82108	1.00384	3.56846	4.99245
253	26	1552334_at	25	2.80981	1.3647	0.485691	3.45388	4.99245
254	19667	236007_at	19666	2.80924	1.48762	0.529545	3.05393	4.99245
255	18743	232134_at	18742	2.80899	2.70079	0.96148	10.225	4.99245
256	986	1564424_at	985	2.80558	1.59749	0.569398	3.14761	4.99245
257	9844	215303_at	9843	2.80409	1.42576	0.508456	2.37466	4.99245
258	21128	243329_at	21127	2.80391	1.21812	0.434436	2.73699	4.99245
259	724	1558378_a_at	723	2.78892	1.1609	0.416256	2.04218	4.99245
260	14697	225207_at	14696	2.78857	1.51074	0.54176	2.29794	4.99245
261	18761	232180_at	18760	2.78576	0.980369	0.351922	2.0833	4.99245
262	20606	240168_at	20605	2.78473	1.88759	0.677835	3.98826	4.99245
263	5745	207704_s_at	5744	2.78442	1.28091	0.460028	2.14115	4.99245
Number of Downregulated Genes:	39
	Row	Gene ID	Gene Name	Score(d)	Numerator(r)	Denominator(s+s0)	Fold Change	q-value(%)
1	10439	217853_at	10438	-6.46735	-2.07481	0.320813	0.253002	0
2	12887	222309_at	12886	-5.45966	-1.4069	0.25769	0.3686	1.20912
3	17524	229005_at	17523	-5.44242	-1.69964	0.312295	0.300402	1.20912
4	11440	219033_at	11439	-5.44019	-1.64227	0.301877	0.329033	1.20912
5	128	1553613_s_at	127	-5.25364	-1.48494	0.28265	0.347412	1.20912
6	12738	222001_x_at	12737	-4.86002	-1.24126	0.255403	0.415236	2.15024
7	15750	226448_at	15749	-4.84462	-1.47694	0.304863	0.393753	2.15024
8	9109	213657_s_at	9108	-4.80084	-1.19777	0.249491	0.423374	2.15024
9	15577	226237_at	15576	-4.7349	-2.34835	0.495966	0.205095	2.15024
10	18918	232914_s_at	18917	-4.70492	-1.05082	0.223346	0.46829	2.15024
11	17676	229283_at	17675	-4.68996	-2.09806	0.447352	0.268987	2.15024
12	19514	235606_at	19513	-4.62899	-1.20455	0.260218	0.457632	2.15024
13	12742	222013_x_at	12741	-4.56746	-1.15774	0.253476	0.434782	2.35233
14	317	1554867_a_at	316	-4.55793	-1.62971	0.357554	0.335599	2.35233
15	17749	229415_at	17748	-4.54426	-1.15997	0.255259	0.458688	2.35233
16	19848	236615_at	19847	-4.53285	-1.25848	0.277636	0.453136	2.35233
17	10036	216272_x_at	10035	-4.40074	-1.3138	0.298542	0.408836	2.78895
18	7569	211616_s_at	7568	-4.32498	-3.12114	0.721654	0.111127	2.78895
19	16020	226789_at	16019	-4.30918	-2.84803	0.660923	0.104869	2.78895
20	1053	1568609_s_at	1052	-4.30572	-1.09844	0.255113	0.478342	2.78895
21	1791	201163_s_at	1790	-4.27952	-1.27456	0.297827	0.411889	3.38184
22	4409	204336_s_at	4408	-4.21007	-1.51617	0.360129	0.352186	3.38184
23	20378	239135_at	20377	-4.18033	-1.1263	0.269428	0.480642	3.38184
24	11543	219177_at	11542	-4.14987	-1.01693	0.24505	0.494779	3.38184
25	17862	229622_at	17861	-4.09111	-1.76718	0.431956	0.294534	4.23929
26	18042	230026_at	18041	-4.06695	-1.57468	0.387188	0.397981	4.23929
27	17979	229872_s_at	17978	-4.04995	-1.06474	0.262903	0.494101	4.23929
28	20458	239433_at	20457	-4.03281	-1.66858	0.413751	0.378882	4.23929
29	19003	233533_at	19002	-4.0169	-2.36696	0.58925	0.217109	4.23929
30	18045	230031_at	18044	-3.94442	-1.24658	0.316035	0.391001	4.23929
31	19945	237171_at	19944	-3.92572	-2.38537	0.607625	0.212811	4.23929
32	17758	229429_x_at	17757	-3.92376	-1.1003	0.280419	0.472258	4.23929
33	13018	222500_at	13017	-3.9149	-1.04443	0.266785	0.475963	4.23929
34	20907	242340_at	20906	-3.90475	-1.64664	0.421701	0.308	4.99245
35	4203	204035_at	4202	-3.89588	-2.82011	0.72387	0.139875	4.99245
36	1089	1569104_a_at	1088	-3.87976	-2.16924	0.559118	0.318827	4.99245
37	17412	228802_at	17411	-3.8615	-1.38521	0.358723	0.356564	4.99245
38	8034	212336_at	8033	-3.82889	-1.27185	0.332172	0.403668	4.99245
39	1790	201162_at	1789	-3.80971	-1.51708	0.398214	0.354869	4.99245

## Sheet: Synovium.OA.Yes.No
Current FDR Value:	0.0447612
Number of Upregulated Genes:	801
	Row	Gene ID	Gene Name	Score(d)	Numerator(r)	Denominator(s+s0)	Fold Change	q-value(%)
1	12422	221520_s_at	12421	15.8097	2.81383	0.177981	7.07362	0
2	5908	208394_x_at	5907	13.8725	2.54219	0.183253	5.86327	0
3	3571	203214_x_at	3570	11.9443	2.45838	0.20582	5.55496	0
4	4884	205132_at	4883	11.7303	5.49337	0.468304	51.7493	0
5	5210	205828_at	5209	10.3023	3.10494	0.301384	8.93595	0
6	16380	227265_at	16379	9.24849	1.8355	0.198465	3.60346	0
7	6546	209278_s_at	6545	9.21564	4.27516	0.463902	22.1676	0
8	2843	202338_at	2842	8.99998	2.31946	0.257718	5.10516	0
9	6947	209834_at	6946	8.61971	1.45954	0.169326	2.76321	0
10	17559	229070_at	17558	8.35091	2.2067	0.264247	4.73484	0
11	11501	219118_at	11500	8.29495	1.83199	0.220856	3.60985	0
12	3548	203184_at	3547	8.27248	1.68286	0.203429	3.24443	0
13	4237	204078_at	4236	8.22033	1.37037	0.166705	2.59691	0
14	11751	219493_at	11750	8.11721	2.45494	0.302437	5.70115	0
15	6545	209277_at	6544	8.01793	3.95355	0.493088	17.9271	0
16	10067	216449_x_at	10066	8.01649	1.44809	0.180639	2.7457	0
17	394	1555758_a_at	393	7.99891	2.6113	0.326457	6.41194	0
18	20766	241773_at	20765	7.81435	1.77365	0.226974	3.47297	0
19	15089	225655_at	15088	7.67942	1.43738	0.187173	2.72912	0
20	8324	212670_at	8323	7.55542	2.31495	0.306395	5.16939	0
21	65	1552712_a_at	64	7.46798	1.6989	0.227491	3.29617	0
22	3701	203373_at	3700	7.36874	2.21214	0.300206	4.80813	0
23	873	1560208_at	872	7.3621	1.91773	0.260487	3.87005	0
24	14989	225541_at	14988	7.24224	1.47375	0.203493	2.80569	0
25	20959	242560_at	20958	7.21093	1.68483	0.23365	3.26877	0
26	6929	209803_s_at	6928	7.20355	1.92791	0.267633	3.90894	0
27	6653	209408_at	6652	7.17023	1.89496	0.264282	3.80799	0
28	3298	202870_s_at	3297	7.11758	2.36768	0.332653	5.41918	0
29	5948	208613_s_at	5947	6.97711	1.3422	0.192372	2.55572	0
30	3468	203085_s_at	3467	6.87841	2.09612	0.304739	4.45305	0
31	11500	219117_s_at	11499	6.86925	1.84416	0.268466	3.69075	0
32	1637	200998_s_at	1636	6.78941	1.19308	0.175727	2.29951	0
33	3001	202533_s_at	3000	6.76417	2.25239	0.332989	5.02739	0
34	1836	201212_at	1835	6.70451	1.17253	0.174886	2.26651	0
35	13852	223700_at	13851	6.69613	2.61092	0.389915	6.62654	0
36	5208	205825_at	5207	6.68678	3.49257	0.52231	13.6205	0
37	13718	223452_s_at	13717	6.68297	1.5924	0.238276	3.07063	0
38	19999	237753_at	19998	6.66449	3.24604	0.487065	10.9288	0
39	7351	210845_s_at	7350	6.63993	1.56504	0.235701	3.01611	0
40	13847	223687_s_at	13846	6.6302	2.77003	0.41779	7.44973	0
41	11329	218883_s_at	11328	6.59976	2.25178	0.341192	5.01137	0
42	2374	201809_s_at	2373	6.56736	1.85456	0.282391	3.72891	0
43	17823	229551_x_at	17822	6.53974	1.34317	0.205385	2.563	0
44	17676	229283_at	17675	6.51135	2.07169	0.318166	4.40102	0.556091
45	4715	204822_at	4714	6.50416	2.62896	0.404196	6.82797	0.556091
46	17615	229155_at	17614	6.48918	2.31195	0.356278	5.30404	0.556091
47	2159	201565_s_at	2158	6.47812	1.9553	0.301831	4.03661	0.556091
48	6255	208937_s_at	6254	6.45817	4.36242	0.675489	28.3042	0.556091
49	3843	203554_x_at	3842	6.43428	2.10843	0.327687	4.54156	0.556091
50	8616	213008_at	8615	6.36019	1.68726	0.265285	3.3074	0.556091
51	5639	207264_at	5638	6.3196	1.33862	0.211821	2.56139	0.556091
52	11985	219959_at	11984	6.31743	1.19254	0.18877	2.30272	0.556091
53	7245	210559_s_at	7244	6.30438	2.64613	0.41973	6.91615	0.556091
54	6475	209191_at	6474	6.29862	1.59214	0.252776	3.08053	0.556091
55	20340	239002_at	20339	6.25776	2.70611	0.432441	7.22687	0.556091
56	18192	230372_at	18191	6.22482	2.59398	0.416716	6.65806	0.556091
57	17250	228559_at	17249	6.18446	1.78594	0.288779	3.57185	0.556091
58	11205	218705_s_at	11204	6.18269	1.13592	0.183726	2.21244	0.556091
59	16763	227801_at	16762	6.12557	1.14296	0.186589	2.22456	0.556091
60	11634	219310_at	11633	6.1189	3.74544	0.61211	17.9993	0.556091
61	8387	212739_s_at	8386	6.10294	1.07075	0.175449	2.11246	0.556091
62	4194	204026_s_at	4193	6.0686	1.70748	0.281363	3.37942	0.556091
63	3619	203276_at	3618	6.05573	1.95044	0.322081	4.05725	0.556091
64	9265	213906_at	9264	6.01182	1.85561	0.308661	3.77568	0.556091
65	9258	213893_x_at	9257	6.00861	1.01855	0.169514	2.03581	0.556091
66	11758	219502_at	11757	6.00205	1.87856	0.312987	3.84218	0.556091
67	11327	218880_at	11326	5.96836	2.06734	0.346383	4.47354	0.556091
68	6877	209714_s_at	6876	5.965	2.49153	0.417691	6.16025	0.556091
69	7753	212022_s_at	7752	5.96044	3.46143	0.580733	14.0977	0.556091
70	818	1559315_s_at	817	5.95952	3.00785	0.504713	9.43413	0.556091
71	4724	204834_at	4723	5.91831	1.81604	0.30685	3.66506	0.556091
72	11995	219978_s_at	11994	5.8904	2.24485	0.381102	5.12927	0.556091
73	4384	204298_s_at	4383	5.87528	1.45343	0.247381	2.79958	0.556091
74	16437	227337_at	16436	5.85784	1.03479	0.176651	2.0606	0.556091
75	18780	232238_at	18779	5.83578	3.00058	0.51417	9.38722	0.556091
76	4201	204033_at	4200	5.82138	2.84324	0.488414	8.40009	0.556091
77	10901	218355_at	10900	5.81966	2.79926	0.481001	8.02611	0.556091
78	13129	222646_s_at	13128	5.79439	1.01812	0.175708	2.0371	0.556091
79	21593	48808_at	21592	5.77981	1.44193	0.249477	2.77233	0.556091
80	10245	217511_at	10244	5.77285	1.02478	0.177516	2.04715	0.556091
81	20094	238309_x_at	20093	5.75816	1.92798	0.334826	4.0138	0.556091
82	17791	229494_s_at	17790	5.731	1.25787	0.219486	2.42497	0.556091
83	3400	202998_s_at	3399	5.71934	1.26975	0.22201	2.44738	0.556091
84	11068	218542_at	11067	5.7016	2.53413	0.44446	6.579	0.556091
85	4248	204092_s_at	4247	5.67862	3.17892	0.559805	11.132	0.556091
86	9472	214297_at	9471	5.67583	1.88817	0.332669	3.8764	0.556091
87	10550	217968_at	10549	5.66265	1.39121	0.245682	2.6775	0.556091
88	19406	235417_at	19405	5.63657	2.20345	0.39092	4.99209	0.556091
89	3514	203145_at	3513	5.63551	1.62136	0.287704	3.18315	0.570093
90	9619	214710_s_at	9618	5.62874	2.69241	0.478332	7.43798	0.570093
91	5668	207390_s_at	5667	5.6268	1.88226	0.334517	3.88215	0.570093
92	9268	213909_at	9267	5.62485	2.21196	0.393248	5.09368	0.570093
93	4748	204886_at	4747	5.59682	2.05982	0.368035	4.46148	0.570093
94	18583	231798_at	18582	5.59014	3.3033	0.590915	12.1068	0.570093
95	21396	32094_at	21395	5.57369	1.39537	0.25035	2.69093	0.570093
96	16129	226923_at	16128	5.57039	1.16902	0.209864	2.2762	0.570093
97	3847	203560_at	3846	5.56821	1.45432	0.261183	2.81038	0.570093
98	10119	216843_x_at	10118	5.55757	1.02461	0.184362	2.04864	0.570093
99	18385	230910_s_at	18384	5.54761	2.74233	0.494327	7.72893	0.570093
100	4609	204641_at	4608	5.54307	2.2893	0.413003	5.42191	0.570093
101	16404	227297_at	16403	5.53856	2.58501	0.46673	6.8422	0.570093
102	21621	52837_at	21620	5.53481	1.98511	0.358659	4.25934	0.570093
103	8873	213332_at	8872	5.53078	1.41575	0.255976	2.72911	0.570093
104	1830	201206_s_at	1829	5.52589	1.34893	0.244111	2.59742	0.570093
105	19978	237435_at	19977	5.52302	1.5159	0.27447	2.94508	0.570093
106	5839	208080_at	5838	5.50529	2.01471	0.365959	4.34725	0.570093
107	16483	227405_s_at	16482	5.50514	1.84091	0.334398	3.76228	0.570093
108	803	1559140_at	802	5.45767	2.22697	0.408044	5.10364	0.570093
109	13928	223991_s_at	13927	5.45263	1.38261	0.253568	2.66747	0.570093
110	17876	229655_at	17875	5.42601	1.4982	0.276114	2.9117	0.570093
111	1820	201195_s_at	1819	5.4176	1.63724	0.302208	3.23074	0.570093
112	10614	218039_at	10613	5.41099	2.08116	0.384618	4.6216	0.570093
113	6873	209709_s_at	6872	5.40885	2.79009	0.515837	8.44694	0.570093
114	5315	206102_at	5314	5.39785	1.75921	0.325909	3.55275	0.570093
115	11105	218585_s_at	11104	5.39187	2.21113	0.410086	4.99838	0.570093
116	2621	202085_at	2620	5.38566	1.56584	0.290742	3.07294	0.570093
117	6322	209014_at	6321	5.382	1.47123	0.273361	2.85982	0.570093
118	4832	205047_s_at	4831	5.38101	1.47587	0.274274	2.86508	0.570093
119	5059	205479_s_at	5058	5.29086	1.06936	0.202115	2.12021	0.570093
120	11234	218739_at	11233	5.28874	1.73878	0.32877	3.50453	0.570093
121	21173	243645_at	21172	5.28511	3.35213	0.63426	12.9343	0.570093
122	5781	207828_s_at	5780	5.27057	2.27399	0.431451	5.39286	0.792429
123	13343	222996_s_at	13342	5.26792	1.33698	0.253797	2.58925	0.792429
124	14001	224325_at	14000	5.25421	1.28318	0.24422	2.48026	0.792429
125	7531	211499_s_at	7530	5.24841	1.66062	0.316404	3.30689	0.792429
126	17125	228361_at	17124	5.24583	2.57709	0.491266	6.90343	0.792429
127	583	1557079_at	582	5.23852	1.02201	0.195095	2.04901	0.792429
128	12369	221436_s_at	12368	5.2258	1.76564	0.33787	3.57125	0.792429
129	19383	235372_at	19382	5.22242	2.61325	0.50039	7.14385	0.792429
130	13320	222958_s_at	13319	5.21881	3.14957	0.603503	11.7729	0.792429
131	17100	228323_at	17099	5.2065	2.86217	0.54973	8.89902	0.792429
132	5027	205406_s_at	5026	5.19583	1.43665	0.276501	2.78759	0.792429
133	4011	203764_at	4010	5.19472	2.81054	0.541037	8.8118	0.792429
134	20168	238551_at	20167	5.19101	1.15994	0.223451	2.26873	0.792429
135	17867	229638_at	17866	5.1818	1.84079	0.355241	3.77659	0.792429
136	14285	224753_at	14284	5.17704	1.92388	0.371618	4.03243	0.792429
137	17074	228273_at	17073	5.13603	2.86482	0.557788	9.07405	0.792429
138	18333	230746_s_at	18332	5.11659	4.07364	0.796163	26.7137	0.792429
139	10142	216958_s_at	10141	5.10705	1.01296	0.198345	2.03675	0.792429
140	11519	219140_s_at	11518	5.10163	1.81638	0.356039	3.76884	0.792429
141	3155	202705_at	3154	5.09018	2.80025	0.550127	8.54051	0.792429
142	1908	201291_s_at	1907	5.07347	2.57068	0.50669	7.1779	0.792429
143	16228	227050_at	16227	5.06998	1.50006	0.295871	2.94706	0.792429
144	19749	236249_at	19748	5.06754	1.02457	0.202183	2.05464	0.792429
145	3364	202954_at	3363	5.06429	2.0233	0.399524	4.49727	0.792429
146	11226	218729_at	11225	5.05222	1.5587	0.308517	3.07106	0.792429
147	20953	242538_at	20952	5.04174	1.14828	0.227755	2.25231	0.792429
148	7050	210026_s_at	7049	5.01223	1.55737	0.310713	3.06689	0.792429
149	5838	208079_s_at	5837	4.99428	2.65091	0.530789	7.65218	0.792429
150	2446	201890_at	2445	4.98651	2.57885	0.517165	7.15548	0.792429
151	16352	227226_at	16351	4.98492	3.40125	0.682308	14.2345	0.792429
152	4006	203755_at	4005	4.98347	2.67178	0.536128	8.02903	0.792429
153	1854	201231_s_at	1853	4.97871	1.29175	0.259455	2.51073	0.792429
154	3050	202587_s_at	3049	4.97319	1.2186	0.245034	2.37416	0.792429
155	19275	235173_at	19274	4.97091	1.29617	0.26075	2.52113	0.792429
156	10234	217485_x_at	10233	4.96415	1.12055	0.225728	2.20672	0.792429
157	7179	210334_x_at	7178	4.9618	2.10136	0.423508	4.71658	0.792429
158	1050	1568598_at	1049	4.95137	2.36977	0.478609	5.88261	0.792429
159	3570	203213_at	3569	4.95016	2.2995	0.464531	5.61494	0.792429
160	2160	201566_x_at	2159	4.94729	2.17145	0.438917	5.08319	0.792429
161	18809	232340_at	18808	4.91703	1.01287	0.205992	2.04078	0.792429
162	6910	209773_s_at	6909	4.91635	3.00012	0.610233	10.8175	0.792429
163	12008	220011_at	12007	4.91627	2.25023	0.457711	5.3315	0.792429
164	19894	236834_at	19893	4.9122	1.29365	0.263354	2.51144	0.792429
165	13302	222899_at	13301	4.90978	1.3697	0.278973	2.6571	0.792429
166	6146	208821_at	6145	4.90596	1.24343	0.253452	2.42355	0.792429
167	4718	204825_at	4717	4.89523	1.56122	0.318926	3.09248	0.792429
168	9648	214756_x_at	9647	4.8665	1.06047	0.217911	2.11285	0.792429
169	3588	203233_at	3587	4.86058	1.16135	0.238933	2.27932	0.792429
170	4195	204027_s_at	4194	4.8595	1.16247	0.239217	2.28192	0.792429
171	2409	201849_at	2408	4.85662	1.0201	0.210043	2.05288	0.792429
172	18306	230696_at	18305	4.8548	1.56433	0.322224	3.10688	0.792429
173	19196	235033_at	19195	4.83566	1.25195	0.258901	2.44221	0.792429
174	7278	210640_s_at	7277	4.82464	1.48613	0.308029	2.91651	0.792429
175	13228	222783_s_at	13227	4.82201	1.55203	0.321863	3.06621	0.792429
176	12673	221901_at	12672	4.81171	2.32441	0.483074	5.77498	0.792429
177	824	1559399_s_at	823	4.78439	1.76943	0.369835	3.66865	0.792429
178	3083	202627_s_at	3082	4.78154	2.51463	0.525904	6.90135	0.792429
179	4138	203946_s_at	4137	4.78061	1.33919	0.28013	2.61352	0.792429
180	7067	210059_s_at	7066	4.76426	1.78896	0.375497	3.71704	0.792429
181	1651	201013_s_at	1650	4.75628	1.42676	0.299974	2.80258	0.792429
182	5713	207574_s_at	5712	4.74552	2.21562	0.466887	5.31496	0.792429
183	4978	205302_at	4977	4.7446	3.6507	0.769443	17.7555	0.792429
184	5152	205679_x_at	5151	4.73798	2.01505	0.425296	4.4463	0.792429
185	11605	219270_at	11604	4.72758	2.03635	0.430739	4.6171	0.792429
186	19533	235647_at	19532	4.72427	1.2507	0.264739	2.44656	0.792429
187	10172	217161_x_at	10171	4.72092	2.06153	0.436681	4.5952	0.792429
188	19015	233571_x_at	19014	4.71876	1.23974	0.262725	2.42295	0.792429
189	5697	207526_s_at	5696	4.7178	4.12669	0.874707	35.4656	0.792429
190	16450	227361_at	16449	4.68594	1.05521	0.225187	2.10951	0.792429
191	11792	219555_s_at	11791	4.68007	2.00576	0.428575	4.4308	0.792429
192	12761	222039_at	12760	4.67929	3.13367	0.66969	12.6855	0.792429
193	21490	37966_at	21489	4.66452	1.04688	0.224435	2.09983	0.792429
194	11411	218994_s_at	11410	4.65285	1.26366	0.271587	2.47272	0.792429
195	3698	203370_s_at	3697	4.64941	1.53926	0.331064	3.07129	0.792429
196	19810	236480_at	19809	4.64685	1.63178	0.351158	3.28261	0.792429
197	18182	230345_at	18181	4.64513	1.47319	0.317147	2.89263	0.792429
198	9299	213974_at	9298	4.64215	1.1033	0.237671	2.19173	0.792429
199	2411	201851_at	2410	4.6376	1.01359	0.218558	2.04826	0.792429
200	3002	202534_x_at	3001	4.63568	1.45305	0.313449	2.85602	0.792429
201	77	1552803_a_at	76	4.63401	1.56235	0.337148	3.12878	0.792429
202	11525	219148_at	11524	4.63116	3.30831	0.714358	13.9389	0.792429
203	15605	226272_at	15604	4.62761	1.47265	0.31823	2.90871	0.792429
204	13608	223307_at	13607	4.62069	2.76724	0.598881	8.97385	0.792429
205	15115	225686_at	15114	4.61885	1.26495	0.273868	2.47213	0.792429
206	12578	221767_x_at	12577	4.61598	1.13606	0.246114	2.24571	0.792429
207	11949	219874_at	11948	4.6041	1.55654	0.338077	3.09735	0.792429
208	4361	204268_at	4360	4.58607	1.28739	0.280718	2.52869	0.792429
209	5495	206693_at	5494	4.57743	1.15608	0.25256	2.27801	0.792429
210	6458	209172_s_at	6457	4.5667	2.16221	0.473473	5.18445	0.792429
211	5618	207165_at	5617	4.56508	3.17104	0.694629	13.1014	0.792429
212	7405	210997_at	7404	4.55998	1.85111	0.405948	4.00041	0.792429
213	17151	228400_at	17150	4.54332	1.4284	0.314394	2.82184	0.792429
214	12588	221779_at	12587	4.54148	1.38141	0.304176	2.71053	0.792429
215	16392	227279_at	16391	4.53693	1.03495	0.228117	2.08385	1.2489
216	1374	200724_at	1373	4.53139	1.18446	0.26139	2.33176	1.2489
217	13582	223276_at	13581	4.52175	1.08991	0.241036	2.16892	1.2489
218	18225	230448_at	18224	4.51479	1.5206	0.336804	3.02295	1.2489
219	4831	205046_at	4830	4.50337	2.61005	0.579577	7.77638	1.2489
220	19314	235237_at	19313	4.50086	1.11764	0.248316	2.21943	1.2489
221	7752	212020_s_at	7751	4.48608	3.37776	0.752943	17.7658	1.2489
222	20653	240509_s_at	20652	4.47843	2.93272	0.654855	11.0928	1.2489
223	12514	221657_s_at	12513	4.46999	1.07816	0.241199	2.1515	1.2489
224	12956	222434_at	12955	4.46538	1.08821	0.2437	2.16923	1.2489
225	4827	205034_at	4826	4.46507	1.80552	0.404365	3.76424	1.2489
226	12074	220187_at	12073	4.46369	1.72141	0.385647	3.56468	1.2489
227	7640	211774_s_at	7639	4.45992	1.07163	0.24028	2.14464	1.2489
228	9043	213560_at	9042	4.45803	2.12248	0.476102	4.94659	1.2489
229	19480	235545_at	19479	4.44913	3.36982	0.75741	15.2362	1.2489
230	51	1552619_a_at	50	4.42094	2.53406	0.573194	7.27971	1.2489
231	5379	206315_at	5378	4.41596	1.84098	0.416893	3.95344	1.2489
232	16345	227211_at	16344	4.41405	1.28145	0.290312	2.52761	1.2489
233	20671	240873_x_at	20670	4.41302	1.36636	0.309621	2.69332	1.2489
234	17154	228407_at	17153	4.40766	2.23942	0.508075	5.75799	1.2489
235	5740	207692_s_at	5739	4.40531	2.28777	0.51932	5.66114	1.2489
236	5162	205713_s_at	5161	4.39911	1.7075	0.388146	3.54097	1.2489
237	10588	218009_s_at	10587	4.38308	2.32387	0.530191	6.23946	1.2489
238	1679	201042_at	1678	4.36884	4.78214	1.0946	66.8547	1.2489
239	4154	203971_at	4153	4.36446	1.21825	0.27913	2.40123	1.2489
240	3690	203361_s_at	3689	4.36431	1.25685	0.287983	2.46987	1.2489
241	18728	232092_at	18727	4.35989	1.52261	0.349232	3.02649	1.2489
242	11172	218663_at	11171	4.35691	2.20961	0.50715	5.39342	1.2489
243	9698	214866_at	9697	4.35452	2.08652	0.479161	4.95638	1.2489
244	13229	222784_at	13228	4.35085	1.15225	0.264833	2.28842	1.2489
245	7060	210050_at	7059	4.34974	1.02385	0.235381	2.07024	1.2489
246	15638	226311_at	15637	4.34941	1.649	0.379131	3.41093	1.2489
247	8156	212473_s_at	8155	4.34529	1.46871	0.338	2.91916	1.2489
248	19990	237563_s_at	19989	4.3368	1.13573	0.261882	2.25112	1.2489
249	3857	203570_at	3856	4.32526	1.14879	0.265599	2.27319	1.2489
250	11558	219197_s_at	11557	4.32208	1.40152	0.32427	2.7878	1.2489
251	9815	215195_at	9814	4.30922	1.73842	0.403419	3.65955	1.2489
252	10372	217785_s_at	10371	4.30399	1.4637	0.340079	2.91207	1.2489
253	224	1554206_at	223	4.30352	1.25609	0.291874	2.47517	1.2489
254	16896	227994_x_at	16895	4.30248	1.0365	0.240906	2.08962	1.2489
255	4824	205024_s_at	4823	4.29504	1.4275	0.332359	2.84089	1.2489
256	2452	201896_s_at	2451	4.28714	2.28318	0.532565	5.71013	1.2489
257	13433	223098_s_at	13432	4.28592	0.99996	0.233313	2.03247	1.2489
258	2254	201663_s_at	2253	4.28535	1.53645	0.358535	3.10306	1.2489
259	7430	211061_s_at	7429	4.26494	1.1803	0.276745	2.33633	1.2489
260	17919	229760_at	17918	4.25512	1.96475	0.461738	4.48887	1.2489
261	12507	221648_s_at	12506	4.25511	1.26382	0.297014	2.49328	1.2489
262	4482	204444_at	4481	4.25346	1.28296	0.301628	2.53257	1.2489
263	13005	222486_s_at	13004	4.24695	1.66719	0.392561	3.43257	1.2489
264	4588	204608_at	4587	4.24257	0.980568	0.231126	2.00683	1.2489
265	17827	229555_at	17826	4.24232	1.79113	0.422204	3.77813	1.2489
266	19505	235588_at	19504	4.24096	2.06656	0.487286	4.8018	1.2489
267	18478	231270_at	18477	4.23789	1.23572	0.291589	2.43804	1.2489
268	4581	204597_x_at	4580	4.2277	2.58278	0.610919	7.67808	1.2489
269	15598	226264_at	15597	4.22608	1.56246	0.369719	3.16138	1.2489
270	5816	207996_s_at	5815	4.22319	1.6644	0.394109	3.42642	1.2489
271	1026	1566722_a_at	1025	4.21627	1.38529	0.328559	2.74369	1.2489
272	5402	206382_s_at	5401	4.21036	1.23825	0.294097	2.44546	1.2489
273	17576	229097_at	17575	4.19744	1.80745	0.430608	3.97178	1.2489
274	17415	228810_at	17414	4.19607	1.12474	0.268046	2.2447	1.2489
275	12522	221685_s_at	12521	4.19458	1.67125	0.398431	3.49387	1.2489
276	11171	218662_s_at	11170	4.18824	2.14383	0.511868	5.32215	1.2489
277	2981	202503_s_at	2980	4.17331	2.87307	0.688439	10.513	1.41878
278	4874	205117_at	4873	4.16725	1.62655	0.390316	3.33184	1.41878
279	18851	232539_at	18850	4.16071	1.35424	0.325483	2.69931	1.41878
280	3700	203372_s_at	3699	4.15996	1.33685	0.321362	2.63363	1.41878
281	13099	222608_s_at	13098	4.15595	1.80812	0.435068	3.9781	1.41878
282	19451	235486_at	19450	4.15257	1.50723	0.362962	3.0626	1.41878
283	8618	213010_at	8617	4.14959	1.27363	0.306929	2.51686	1.41878
284	13782	223556_at	13781	4.14854	1.1064	0.266696	2.21545	1.41878
285	4178	204005_s_at	4177	4.14749	1.00537	0.242405	2.04424	1.41878
286	5098	205547_s_at	5097	4.14472	1.13635	0.274167	2.26483	1.41878
287	482	1556029_s_at	481	4.14299	1.60827	0.388192	3.29096	1.41878
288	951	1562921_at	950	4.13721	1.18749	0.287027	2.35464	1.41878
289	10951	218412_s_at	10950	4.13491	1.50643	0.36432	3.05144	1.41878
290	502	1556138_a_at	501	4.13346	1.31819	0.318908	2.61092	1.41878
291	3350	202936_s_at	3349	4.13258	1.057	0.255773	2.13003	1.41878
292	7066	210058_at	7065	4.13112	1.55232	0.375762	3.13228	1.41878
293	5592	207069_s_at	5591	4.12874	1.21736	0.29485	2.41687	1.41878
294	15198	225788_at	15197	4.12463	1.05327	0.255361	2.12307	1.41878
295	18045	230031_at	18044	4.12456	1.04963	0.254484	2.11781	1.41878
296	5342	206172_at	5341	4.11575	0.979669	0.238029	2.01089	1.41878
297	3179	202733_at	3178	4.11476	1.08915	0.264693	2.18952	1.41878
298	3401	203000_at	3400	4.10887	1.79124	0.435944	3.79868	1.41878
299	7838	212116_at	7837	4.10586	1.06805	0.260129	2.14726	1.41878
300	9657	214772_at	9656	4.10452	1.58007	0.38496	3.21085	1.41878
301	18076	230112_at	18075	4.0949	1.58664	0.387467	3.21081	1.41878
302	14716	225227_at	14715	4.09314	1.10807	0.270713	2.21903	1.41878
303	18571	231766_s_at	18570	4.09148	1.15604	0.282548	2.29994	1.41878
304	8787	213226_at	8786	4.08217	1.64497	0.402965	3.47409	1.41878
305	5296	206055_s_at	5295	4.08177	1.0949	0.268242	2.20119	1.41878
306	20110	238423_at	20109	4.07895	1.26009	0.308925	2.50037	1.41878
307	16141	226936_at	16140	4.07315	1.71781	0.42174	3.59226	1.41878
308	7959	212246_at	7958	4.0727	1.55452	0.381692	3.14181	1.41878
309	9239	213869_x_at	9238	4.06977	1.08711	0.267117	2.18296	1.41878
310	17361	228729_at	17360	4.06927	1.87522	0.460825	4.25156	1.41878
311	10987	218451_at	10986	4.06618	2.07287	0.509783	4.88082	1.41878
312	5613	207147_at	5612	4.06514	2.57821	0.634224	7.78267	1.41878
313	3689	203360_s_at	3688	4.06494	1.14401	0.281434	2.28284	1.41878
314	2630	202095_s_at	2629	4.06151	2.63111	0.647815	8.24319	1.41878
315	306	1554794_a_at	305	4.0506	1.06284	0.262391	2.1436	1.41878
316	2296	201714_at	2295	4.04586	1.83967	0.454704	4.09982	1.41878
317	3657	203325_s_at	3656	4.04534	1.20579	0.298068	2.39127	1.41878
318	5481	206632_s_at	5480	4.04529	3.29339	0.81413	16.6132	1.41878
319	1871	201250_s_at	1870	4.04522	1.45913	0.360705	2.91812	1.41878
320	6677	209439_s_at	6676	4.04511	0.986288	0.243822	2.02289	1.41878
321	19460	235504_at	19459	4.03981	2.81005	0.695589	10.2752	1.41878
322	18188	230360_at	18187	4.03878	1.76477	0.436957	3.78017	1.41878
323	14780	225300_at	14779	4.03379	1.70978	0.423865	3.60968	1.41878
324	21204	243829_at	21203	4.03361	1.18476	0.293723	2.35726	1.41878
325	18328	230740_at	18327	4.03314	1.15854	0.287256	2.31559	1.41878
326	3583	203228_at	3582	4.02812	1.49436	0.370983	3.02974	1.41878
327	11701	219416_at	11700	4.02403	1.28228	0.318656	2.54477	1.41878
328	4084	203857_s_at	4083	4.02287	1.19344	0.296664	2.36978	1.41878
329	11966	219918_s_at	11965	4.01054	2.95088	0.735781	11.2778	1.41878
330	3737	203418_at	3736	4.00917	2.49086	0.62129	7.82207	1.41878
331	3309	202888_s_at	3308	4.0057	1.15091	0.287319	2.29401	1.41878
332	4278	204141_at	4277	3.9966	1.87706	0.469665	4.27002	1.41878
333	3575	203218_at	3574	3.9906	1.40784	0.35279	2.8226	1.41878
334	13203	222750_s_at	13202	3.98944	0.975447	0.244508	2.00627	1.41878
335	7061	210052_s_at	7060	3.98801	2.6465	0.663615	9.14718	1.41878
336	599	1557174_a_at	598	3.9877	1.18977	0.298361	2.3728	1.41878
337	5136	205640_at	5135	3.97291	1.11709	0.281177	2.23284	1.41878
338	5155	205687_at	5154	3.96179	1.06154	0.267944	2.14854	1.41878
339	14939	225485_at	14938	3.95746	1.40527	0.355093	2.81554	1.41878
340	16318	227165_at	16317	3.95671	2.15908	0.545676	5.42646	1.41878
341	1909	201292_at	1908	3.94839	2.98866	0.756931	12.8088	1.41878
342	7121	210187_at	7120	3.94118	1.47991	0.3755	3.03768	1.41878
343	21607	51176_at	21606	3.93841	1.17031	0.297152	2.33847	1.41878
344	17613	229151_at	17612	3.93365	2.32313	0.590578	6.33806	1.41878
345	12250	220976_s_at	12249	3.93121	1.7264	0.439154	3.70564	1.41878
346	6259	208941_s_at	6258	3.929	1.08188	0.275358	2.18389	1.41878
347	19517	235609_at	19516	3.91895	1.70011	0.433819	3.60248	1.41878
348	14984	225536_at	14983	3.91662	1.4256	0.363986	2.89221	1.41878
349	3430	203040_s_at	3429	3.91614	1.7398	0.444265	3.76881	1.41878
350	760	1558706_a_at	759	3.91175	1.47099	0.376044	2.99575	1.41878
351	18137	230242_at	18136	3.90796	1.13958	0.291604	2.28251	1.41878
352	18356	230799_at	18355	3.90039	1.95644	0.501602	4.52334	1.41878
353	20097	238332_at	20096	3.90038	1.31062	0.336023	2.62384	1.41878
354	14723	225235_at	14722	3.89934	0.98288	0.252063	2.02424	1.41878
355	3861	203574_at	3860	3.88613	1.20428	0.309892	2.40491	1.41878
356	20141	238482_at	20140	3.8827	1.58006	0.406948	3.27293	1.41878
357	19679	236044_at	19678	3.88165	2.5487	0.656602	8.23999	1.41878
358	5942	208600_s_at	5941	3.87989	2.33423	0.601621	6.29633	1.41878
359	1462	200815_s_at	1461	3.87955	1.02385	0.26391	2.08794	1.41878
360	21327	244572_at	21326	3.87255	2.17621	0.561959	5.5183	1.41878
361	11349	218910_at	11348	3.8712	1.31796	0.340452	2.6403	1.41878
362	5817	208002_s_at	5816	3.86934	1.96497	0.507831	4.42981	1.41878
363	5780	207826_s_at	5779	3.86391	2.87119	0.743077	10.0516	1.41878
364	3557	203196_at	3556	3.85955	1.27365	0.329998	2.54248	1.41878
365	13911	223908_at	13910	3.85893	1.50057	0.388856	3.06707	1.41878
366	3286	202856_s_at	3285	3.85543	1.27774	0.331413	2.55382	1.41878
367	3747	203430_at	3746	3.85298	1.03875	0.269595	2.10743	1.41878
368	5478	206622_at	5477	3.85283	3.00712	0.780496	12.3553	1.41878
369	20330	238953_at	20329	3.84708	1.04374	0.271307	2.12001	1.41878
370	15678	226355_at	15677	3.84681	2.29288	0.596048	5.97834	1.41878
371	20789	241869_at	20788	3.83811	1.15121	0.299942	2.30656	1.41878
372	2444	201888_s_at	2443	3.83572	1.22451	0.31924	2.44137	1.41878
373	17744	229405_at	17743	3.83323	1.84894	0.482345	4.12072	1.64722
374	4464	204420_at	4463	3.83069	2.01811	0.526826	4.73637	1.64722
375	6293	208977_x_at	6292	3.82358	1.16285	0.304125	2.32704	1.64722
376	6831	209652_s_at	6830	3.81983	3.68276	0.964117	24.7833	1.64722
377	6507	209231_s_at	6506	3.81532	1.30932	0.343175	2.62223	1.64722
378	15029	225582_at	15028	3.81523	1.25049	0.327764	2.51789	1.64722
379	3000	202532_s_at	2999	3.81301	1.00704	0.264107	2.06361	1.64722
380	314	1554830_a_at	313	3.80161	1.24352	0.327102	2.48586	1.64722
381	20885	242277_at	20884	3.79532	1.17468	0.309506	2.3675	1.64722
382	6505	209228_x_at	6504	3.79512	1.00505	0.264827	2.05751	1.64722
383	851	1559946_s_at	850	3.7857	1.48009	0.390968	3.00119	1.64722
384	19112	234464_s_at	19111	3.78525	1.29538	0.342217	2.60364	1.64722
385	7784	212055_at	7783	3.78392	1.05029	0.277565	2.13864	1.64722
386	6981	209891_at	6980	3.78352	4.12003	1.08894	49.1193	1.64722
387	5904	208373_s_at	5903	3.77576	3.79295	1.00455	36.9892	1.64722
388	4103	203887_s_at	4102	3.77556	1.46203	0.387236	2.99268	1.64722
389	1263	200611_s_at	1262	3.77549	1.03245	0.273461	2.09999	1.64722
390	5243	205909_at	5242	3.77525	1.15677	0.306409	2.32833	1.64722
391	19439	235467_s_at	19438	3.77423	2.52189	0.668186	7.94256	1.64722
392	2420	201860_s_at	2419	3.77107	1.36963	0.363195	2.77282	1.64722
393	16733	227752_at	16732	3.76483	1.00554	0.267088	2.0585	1.64722
394	19003	233533_at	19002	3.76431	2.232	0.592938	5.6978	1.64722
395	11317	218864_at	11316	3.76153	1.20989	0.321648	2.43526	1.64722
396	20590	240075_at	20589	3.75668	2.7721	0.737912	9.76945	1.64722
397	21168	243629_x_at	21167	3.75618	1.94686	0.518308	4.45923	1.64722
398	6569	209304_x_at	6568	3.75494	1.63987	0.436723	3.52415	1.64722
399	2020	201415_at	2019	3.7543	1.17021	0.3117	2.34713	1.64722
400	12641	221847_at	12640	3.74568	1.24282	0.331801	2.48993	1.64722
401	19857	236641_at	19856	3.7444	2.5477	0.680403	8.17169	1.64722
402	19507	235591_at	19506	3.72302	3.48932	0.937228	23.6179	1.64722
403	15547	226201_at	15546	3.72139	2.13076	0.57257	5.50933	1.64722
404	7406	210999_s_at	7405	3.71824	1.17397	0.315732	2.35739	1.64722
405	3363	202952_s_at	3362	3.71765	1.63875	0.440802	3.54992	1.64722
406	3201	202756_s_at	3200	3.71381	1.58022	0.425498	3.2766	1.64722
407	11367	218934_s_at	11366	3.70709	2.33988	0.63119	6.66071	1.64722
408	7786	212057_at	7785	3.69019	1.03187	0.279624	2.1074	1.64722
409	17529	229013_at	17528	3.68642	1.08543	0.294439	2.20469	1.64722
410	4282	204146_at	4281	3.68093	1.95122	0.530089	4.59378	1.64722
411	6667	209427_at	6666	3.67855	1.4459	0.393062	2.97232	1.64722
412	20394	239202_at	20393	3.67486	2.05624	0.559543	4.84166	1.64722
413	1250	200598_s_at	1249	3.67255	1.1853	0.322747	2.3885	1.64722
414	9716	214913_at	9715	3.66202	1.17115	0.319809	2.35448	1.64722
415	8999	213504_at	8998	3.65547	1.00597	0.275195	2.06407	1.64722
416	7386	210951_x_at	7385	3.6554	1.46185	0.399916	2.9925	1.64722
417	4104	203888_at	4103	3.65063	1.35603	0.37145	2.74457	1.64722
418	2629	202094_at	2628	3.64853	3.35098	0.918448	18.8916	1.64722
419	9549	214526_x_at	9548	3.64218	1.04403	0.286649	2.1346	1.64722
420	15779	226488_at	15778	3.6333	1.37455	0.378322	2.82154	1.64722
421	12078	220201_at	12077	3.63032	1.69521	0.466958	3.80137	1.64722
422	11609	219278_at	11608	3.62431	0.992373	0.27381	2.0451	1.64722
423	12260	221000_s_at	12259	3.62158	2.4501	0.676528	8.06706	1.64722
424	4696	204790_at	4695	3.61692	1.22006	0.33732	2.45503	1.64722
425	1387	200737_at	1386	3.61648	1.10243	0.304834	2.23432	1.64722
426	19482	235548_at	19481	3.61227	1.361	0.376771	2.76964	1.64722
427	21229	243955_at	21228	3.60291	3.32214	0.922071	17.2357	1.64722
428	6856	209686_at	6855	3.60117	2.32395	0.645333	6.15064	1.64722
429	168	1553984_s_at	167	3.59844	1.27058	0.353092	2.57578	1.64722
430	512	1556200_a_at	511	3.59581	1.55467	0.432356	3.26936	1.64722
431	9529	214454_at	9528	3.58602	1.75666	0.489863	3.94713	1.64722
432	19900	236858_s_at	19899	3.58593	1.59125	0.44375	3.359	1.64722
433	4585	204603_at	4584	3.58491	3.01137	0.840011	13.1005	1.64722
434	21083	243018_at	21082	3.57997	1.39344	0.389231	2.8585	1.64722
435	1408	200758_s_at	1407	3.57586	1.03852	0.290424	2.12232	1.64722
436	1952	201338_x_at	1951	3.57564	1.00401	0.280792	2.06451	1.64722
437	9153	213726_x_at	9152	3.57362	1.17973	0.330123	2.37507	1.64722
438	16537	227475_at	16536	3.56669	1.79302	0.502712	3.95192	1.64722
439	17456	228890_at	17455	3.566	2.50429	0.70227	7.95717	1.64722
440	17550	229055_at	17549	3.56402	1.22377	0.343369	2.47478	1.64722
441	2264	201673_s_at	2263	3.5621	1.12311	0.315294	2.27561	1.64722
442	14871	225404_at	14870	3.56168	1.05784	0.297005	2.16023	1.64722
443	13811	223618_at	13810	3.55663	1.46682	0.412418	3.05159	1.64722
444	18311	230710_at	18310	3.55602	1.3898	0.390831	2.82778	1.64722
445	7543	211538_s_at	7542	3.55477	1.22343	0.344166	2.46676	1.64722
446	11307	218849_s_at	11306	3.55075	1.54906	0.436263	3.26663	1.64722
447	19892	236828_at	19891	3.54613	1.10858	0.312616	2.2507	1.64722
448	13196	222740_at	13195	3.54425	1.24722	0.3519	2.53098	1.64722
449	4995	205347_s_at	4994	3.5308	1.55284	0.439799	3.23323	1.64722
450	18373	230873_at	18372	3.5255	1.45139	0.411684	2.99422	1.64722
451	7602	211709_s_at	7601	3.5236	1.21903	0.345961	2.48714	1.64722
452	4299	204170_s_at	4298	3.51698	1.09581	0.311577	2.23418	2.11803
453	5232	205884_at	5231	3.51635	2.44466	0.695226	7.6332	2.11803
454	9385	214116_at	9384	3.51621	1.40056	0.398316	2.89449	2.11803
455	11016	218484_at	11015	3.51508	0.977891	0.278198	2.02713	2.11803
456	11901	219760_at	11900	3.50954	1.69278	0.482337	3.66662	2.11803
457	13897	223843_at	13896	3.50866	0.975228	0.277949	2.02643	2.11803
458	16686	227679_at	16685	3.50311	1.02505	0.292611	2.10155	2.11803
459	9675	214804_at	9674	3.49879	1.17817	0.336738	2.39126	2.11803
460	8215	212543_at	8214	3.49693	0.97812	0.279708	2.03893	2.11803
461	2434	201876_at	2433	3.49676	1.15311	0.329764	2.35889	2.11803
462	16955	228082_at	16954	3.49069	0.97265	0.278642	2.02983	2.11803
463	6559	209292_at	6558	3.48869	1.51627	0.434624	3.19726	2.11803
464	12206	220794_at	12205	3.48593	3.43089	0.984211	28.2845	2.11803
465	7022	209959_at	7021	3.48478	1.01375	0.290908	2.09224	2.11803
466	17683	229296_at	17682	3.47983	1.16962	0.336115	2.36025	2.11803
467	3652	203320_at	3651	3.47975	1.02171	0.293614	2.10135	2.11803
468	12079	220202_s_at	12078	3.47536	1.07288	0.308711	2.19533	2.11803
469	16848	227928_at	16847	3.47452	1.26916	0.365276	2.59845	2.11803
470	19823	236532_at	19822	3.47377	1.18573	0.341339	2.40172	2.11803
471	5570	206969_at	5569	3.47289	3.04159	0.875809	17.3922	2.11803
472	3169	202721_s_at	3168	3.4707	1.19157	0.343323	2.42282	2.11803
473	19090	234219_at	19089	3.46968	1.14088	0.328815	2.33356	2.11803
474	11294	218830_at	11293	3.46539	0.995307	0.287214	2.06084	2.11803
475	21207	243840_at	21206	3.46526	1.95025	0.562801	4.76484	2.11803
476	273	1554553_s_at	272	3.46486	0.996587	0.287627	2.06112	2.11803
477	9775	215082_at	9774	3.45821	1.08891	0.314877	2.23144	2.11803
478	8882	213344_s_at	8881	3.45459	1.23238	0.356737	2.51403	2.11803
479	2237	201645_at	2236	3.44268	0.965961	0.280584	2.01909	2.11803
480	3691	203362_s_at	3690	3.44159	1.26708	0.368168	2.5764	2.11803
481	11715	219439_at	11714	3.43373	1.02437	0.298326	2.12146	2.11803
482	9071	213603_s_at	9070	3.42825	1.806	0.5268	4.23618	2.11803
483	9013	213522_s_at	9012	3.42468	1.4936	0.436128	3.1239	2.11803
484	1432	200783_s_at	1431	3.42337	1.33266	0.389284	2.69512	2.11803
485	3285	202854_at	3284	3.4207	1.06647	0.311769	2.19919	2.11803
486	3415	203018_s_at	3414	3.42063	1.01608	0.297046	2.09649	2.11803
487	12086	220230_s_at	12085	3.42059	0.973671	0.28465	2.03218	2.11803
488	7754	212023_s_at	7753	3.42016	3.20233	0.936311	21.8968	2.11803
489	16860	227945_at	16859	3.41467	1.21341	0.355353	2.48611	2.11803
490	12326	221219_s_at	12325	3.41445	1.02397	0.299894	2.11519	2.11803
491	7550	211564_s_at	7549	3.41421	1.24597	0.364938	2.51853	2.11803
492	162	1553973_a_at	161	3.40504	2.15942	0.634184	5.85934	2.11803
493	15365	225987_at	15364	3.40365	1.18002	0.346692	2.40204	2.11803
494	8977	213476_x_at	8976	3.40362	1.04109	0.305878	2.14565	2.11803
495	13672	223394_at	13671	3.40097	1.36635	0.401752	2.85591	2.11803
496	2062	201459_at	2061	3.39575	1.70756	0.502853	3.72758	2.11803
497	4993	205339_at	4992	3.39205	1.0294	0.303476	2.12656	2.11803
498	6558	209291_at	6557	3.39122	1.01032	0.297922	2.09351	2.11803
499	11334	218888_s_at	11333	3.38841	1.35065	0.398608	2.78005	2.11803
500	6624	209373_at	6623	3.38839	1.77908	0.52505	4.10577	2.11803
501	21241	244033_at	21240	3.38455	1.39074	0.410909	2.85173	2.11803
502	10427	217840_at	10426	3.38238	1.27545	0.377087	2.60316	2.11803
503	5562	206942_s_at	5561	3.37956	0.987272	0.29213	2.05068	2.11803
504	3360	202949_s_at	3359	3.37226	0.973965	0.288817	2.03048	2.11803
505	6075	208749_x_at	6074	3.37056	1.02229	0.303301	2.11157	2.11803
506	7163	210291_s_at	7162	3.36685	1.27824	0.379654	2.60303	2.11803
507	12849	222231_s_at	12848	3.36598	1.02847	0.30555	2.12342	2.11803
508	9843	215299_x_at	9842	3.36215	0.962093	0.286154	2.01625	2.11803
509	5920	208447_s_at	5919	3.362	1.89888	0.564806	4.57565	2.11803
510	9390	214121_x_at	9389	3.3542	1.01288	0.301975	2.09175	2.11803
511	20256	238756_at	20255	3.35187	1.0849	0.323669	2.24082	2.11803
512	17788	229490_s_at	17787	3.34997	2.13524	0.637392	5.80649	2.11803
513	18141	230253_at	18140	3.3449	2.13313	0.637725	5.66667	2.11803
514	2619	202083_s_at	2618	3.34473	1.12711	0.33698	2.32125	2.11803
515	2680	202148_s_at	2679	3.34253	1.21126	0.362377	2.46755	2.11803
516	6325	209017_s_at	6324	3.34155	1.24662	0.373066	2.53908	2.11803
517	12329	221227_x_at	12328	3.34017	0.967486	0.289652	2.021	2.11803
518	10496	217912_at	10495	3.3345	1.14036	0.341989	2.33398	2.11803
519	12362	221425_s_at	12361	3.32612	1.01301	0.30456	2.10237	2.11803
520	387	1555673_at	386	3.31029	3.78668	1.14391	51.9875	2.11803
521	2172	201578_at	2171	3.30801	1.4058	0.424969	2.92793	2.11803
522	8615	213007_at	8614	3.30171	1.36468	0.413325	2.80596	2.11803
523	3688	203359_s_at	3687	3.29759	1.3756	0.417154	2.86645	2.11803
524	18521	231503_at	18520	3.29658	1.12338	0.340771	2.32206	2.11803
525	414	1555826_at	413	3.28661	2.41484	0.734749	7.80408	2.11803
526	3977	203720_s_at	3976	3.28543	0.988624	0.300911	2.061	2.11803
527	11282	218817_at	11281	3.28319	1.07752	0.328194	2.22393	2.11803
528	3044	202580_x_at	3043	3.27686	2.86797	0.875218	15.2289	2.11803
529	17856	229610_at	17855	3.27683	1.97305	0.602122	5.22262	2.11803
530	3060	202597_at	3059	3.2758	1.21322	0.370359	2.48443	2.11803
531	5341	206170_at	5340	3.26828	1.68794	0.516461	3.6848	2.11803
532	9956	215856_at	9955	3.26735	1.99012	0.609092	5.25173	2.11803
533	12149	220500_s_at	12148	3.26611	1.04298	0.319335	2.15331	2.11803
534	8155	212472_at	8154	3.26425	1.392	0.426439	2.89209	2.11803
535	5118	205591_at	5117	3.26399	0.959161	0.293862	2.01259	2.11803
536	19888	236806_at	19887	3.26371	1.28595	0.394016	2.68112	2.11803
537	2466	201911_s_at	2465	3.26042	1.21161	0.371612	2.51038	2.11803
538	12506	221647_s_at	12505	3.26002	1.08844	0.333875	2.25246	2.11803
539	20093	238307_at	20092	3.2583	2.92135	0.896587	16.2609	2.11803
540	13580	223274_at	13579	3.25614	1.24082	0.381071	2.55935	2.11803
541	20124	238452_at	20123	3.25533	1.55133	0.476552	3.27663	2.11803
542	2666	202134_s_at	2665	3.25341	1.77535	0.545688	4.17197	2.11803
543	19133	234863_x_at	19132	3.25286	1.10211	0.338812	2.26837	2.11803
544	13789	223570_at	13788	3.24638	2.04351	0.629475	5.18582	2.11803
545	1674	201037_at	1673	3.24457	1.09145	0.336392	2.23442	2.11803
546	18460	231202_at	18459	3.24371	1.17229	0.361404	2.41028	2.11803
547	12768	222049_s_at	12767	3.23858	1.65134	0.509895	3.75773	2.11803
548	10343	217755_at	10342	3.23843	1.18561	0.366106	2.41576	2.11803
549	2076	201474_s_at	2075	3.23825	1.45476	0.449244	3.04761	2.11803
550	15561	226218_at	15560	3.23565	3.13418	0.968642	17.3254	2.11803
551	6678	209440_at	6677	3.23423	1.24308	0.38435	2.57046	2.11803
552	21104	243179_at	21103	3.23412	0.99643	0.3081	2.07204	2.11803
553	4635	204682_at	4634	3.23373	0.998592	0.308805	2.07642	2.11803
554	6695	209462_at	6694	3.23076	1.16255	0.359836	2.37952	2.11803
555	15116	225687_at	15115	3.23037	1.71985	0.532401	4.08902	2.11803
556	68	1552721_a_at	67	3.22799	2.64136	0.818266	11.1357	2.11803
557	9783	215093_at	9782	3.22693	1.02681	0.3182	2.14324	2.11803
558	13111	222622_at	13110	3.22582	1.12343	0.348261	2.31141	2.11803
559	5121	205599_at	5120	3.225	1.59279	0.493887	3.45288	2.11803
560	1745	201115_at	1744	3.22397	0.97984	0.303923	2.05188	2.11803
561	17097	228312_at	17096	3.21344	1.21588	0.378372	2.52065	2.70197
562	10904	218358_at	10903	3.20843	1.10239	0.343591	2.27859	2.70197
563	12423	221521_s_at	12422	3.20768	1.81532	0.565931	4.24318	2.70197
564	10962	218424_s_at	10961	3.20448	1.17916	0.367972	2.45029	2.70197
565	7421	211040_x_at	7420	3.20421	1.48221	0.462581	3.16332	2.70197
566	12348	221269_s_at	12347	3.2024	1.01662	0.317455	2.11146	2.70197
567	4442	204379_s_at	4441	3.20033	2.80756	0.877272	12.2743	2.70197
568	12819	222162_s_at	12818	3.19431	1.4688	0.459818	3.19372	2.70197
569	16511	227437_at	16510	3.19233	1.48906	0.466448	3.2149	2.70197
570	18059	230075_at	18058	3.19228	2.44829	0.766941	9.31616	2.70197
571	21521	40420_at	21520	3.19164	1.39855	0.438193	2.93913	2.70197
572	10853	218305_at	10852	3.18677	1.12503	0.353031	2.33278	2.70197
573	20027	238025_at	20026	3.18529	1.34988	0.423785	2.82846	2.70197
574	13442	223109_at	13441	3.18475	1.031	0.323731	2.14482	2.70197
575	11087	218567_x_at	11086	3.18058	1.60644	0.505077	3.58313	2.70197
576	20132	238463_at	20131	3.17704	0.971945	0.305928	2.04451	2.70197
577	19145	234946_at	19144	3.17314	1.14704	0.361485	2.3708	2.70197
578	5151	205677_s_at	5150	3.17147	1.18346	0.373158	2.42787	2.70197
579	19705	236129_at	19704	3.16335	1.12677	0.356196	2.32427	2.70197
580	8781	213220_at	8780	3.1616	0.952037	0.301125	2.01279	2.70197
581	13965	224204_x_at	13964	3.15909	1.22602	0.388091	2.55496	2.70197
582	7862	212141_at	7861	3.15775	1.06959	0.338721	2.21077	2.70197
583	3687	203358_s_at	3686	3.15696	1.03809	0.328824	2.15866	2.70197
584	7569	211616_s_at	7568	3.15167	1.85548	0.588728	4.73615	2.70197
585	21492	37996_s_at	21491	3.15125	0.968673	0.307394	2.03279	2.70197
586	18574	231772_x_at	18573	3.15018	0.98367	0.312258	2.06693	2.70197
587	11725	219457_s_at	11724	3.15002	1.08505	0.344457	2.25006	2.70197
588	19496	235572_at	19495	3.14465	1.69547	0.539159	3.99844	2.70197
589	896	1560851_at	895	3.14192	2.50535	0.797393	8.91283	2.70197
590	19945	237171_at	19944	3.14112	1.6948	0.539553	3.87165	2.70197
591	12838	222206_s_at	12837	3.13795	1.27492	0.406289	2.65623	2.70197
592	9493	214337_at	9492	3.13191	2.01601	0.643702	5.17949	2.70197
593	223	1554195_a_at	222	3.12897	1.62197	0.518371	3.64053	2.70197
594	20162	238542_at	20161	3.12746	1.27677	0.408243	2.6526	2.70197
595	21346	244701_at	21345	3.12554	2.19438	0.70208	6.78972	2.70197
596	8991	213493_at	8990	3.12083	1.48796	0.476783	3.18968	2.70197
597	11023	218493_at	11022	3.12008	1.23341	0.395312	2.55377	2.70197
598	17765	229441_at	17764	3.11572	1.54156	0.49477	3.33402	2.70197
599	20378	239135_at	20377	3.11546	0.98954	0.317623	2.07351	2.70197
600	12036	220094_s_at	12035	3.1147	1.01458	0.325737	2.11704	2.70197
601	17818	229538_s_at	17817	3.11418	2.64663	0.849865	10.6218	2.70197
602	2847	202344_at	2846	3.10997	1.30941	0.421036	2.7172	2.70197
603	1817	201192_s_at	1816	3.10414	1.02386	0.329838	2.13209	2.70197
604	11244	218755_at	11243	3.10387	3.97355	1.28019	50.7009	2.70197
605	21660	58780_s_at	21659	3.09749	1.04034	0.335865	2.17488	2.70197
606	16811	227872_at	16810	3.09717	1.02166	0.32987	2.13783	2.70197
607	4187	204017_at	4186	3.0953	1.02916	0.332492	2.16095	2.70197
608	11338	218894_s_at	11337	3.09389	0.940281	0.303916	2.00122	2.70197
609	776	1558882_at	775	3.08812	1.0978	0.35549	2.30015	2.70197
610	2278	201695_s_at	2277	3.08165	1.44578	0.469157	3.07551	2.70197
611	11379	218950_at	11378	3.08046	1.71028	0.555203	3.97012	2.70197
612	18158	230290_at	18157	3.07581	2.36915	0.770253	7.81416	2.70197
613	8571	212954_at	8570	3.07274	0.97409	0.31701	2.05995	2.70197
614	4747	204883_s_at	4746	3.07252	1.14322	0.372077	2.37489	2.70197
615	12219	220892_s_at	12218	3.0672	1.53245	0.499627	3.29012	2.70197
616	4345	204244_s_at	4344	3.06715	1.65695	0.540224	3.73257	2.70197
617	4454	204401_at	4453	3.06561	1.21068	0.394921	2.51808	2.70197
618	21541	41469_at	21540	3.06258	1.26153	0.411918	2.63116	2.70197
619	10625	218051_s_at	10624	3.04643	1.1317	0.371484	2.34385	2.70197
620	10035	216269_s_at	10034	3.04572	1.30647	0.428952	2.72846	2.70197
621	18642	231880_at	18641	3.04497	1.1901	0.390842	2.45484	2.70197
622	12479	221591_s_at	12478	3.04317	2.89208	0.950351	18.5319	2.70197
623	16400	227291_s_at	16399	3.04074	1.10706	0.364076	2.30721	2.70197
624	13312	222921_s_at	13311	3.03858	1.44586	0.475834	3.13722	2.70197
625	16603	227560_at	16602	3.03584	0.968107	0.318893	2.05741	2.70197
626	804	1559141_s_at	803	3.03534	2.08432	0.686683	5.67101	2.70197
627	11577	219222_at	11576	3.0345	1.05727	0.348418	2.19977	2.70197
628	9189	213791_at	9188	3.03324	2.04721	0.674925	6.08017	2.70197
629	7329	210790_s_at	7328	3.03208	1.07828	0.355624	2.24194	2.70197
630	9730	214954_at	9729	3.02804	1.17016	0.38644	2.43287	2.70197
631	16085	226869_at	16084	3.02618	1.22373	0.40438	2.51739	2.70197
632	4109	203895_at	4108	3.02471	1.54125	0.509554	3.40799	2.70197
633	7615	211729_x_at	7614	3.02423	1.10218	0.364449	2.28576	2.70197
634	4020	203773_x_at	4019	3.00603	1.28454	0.427321	2.68466	2.70197
635	3145	202693_s_at	3144	3.00473	1.13735	0.378521	2.3926	2.70197
636	8747	213170_at	8746	3.0031	0.953618	0.317544	2.03773	2.70197
637	962	1563357_at	961	3.00219	0.965214	0.321503	2.04642	2.70197
638	18577	231778_at	18576	2.99397	1.16701	0.389786	2.43477	2.70197
639	12103	220283_at	12102	2.99091	2.24268	0.749832	6.91615	2.70197
640	9069	213599_at	9068	2.98945	1.68923	0.565063	3.75373	2.70197
641	2848	202345_s_at	2847	2.98111	1.86043	0.624071	4.88956	2.70197
642	5698	207528_s_at	5697	2.97619	1.21851	0.409419	2.50693	2.70197
643	17583	229105_at	17582	2.97563	2.39653	0.805385	8.53652	2.70197
644	12370	221437_s_at	12369	2.97509	1.11834	0.375901	2.32735	2.70197
645	3402	203001_s_at	3401	2.97321	1.60437	0.539609	3.51622	2.70197
646	4494	204462_s_at	4493	2.97304	1.02768	0.345667	2.16807	2.70197
647	4602	204629_at	4601	2.97268	1.09898	0.369694	2.28888	2.70197
648	18313	230714_s_at	18312	2.97191	1.86701	0.628219	4.89872	2.70197
649	5265	205968_at	5264	2.96735	2.02737	0.683226	5.35374	2.70197
650	9449	214255_at	9448	2.96363	1.2165	0.410477	2.53322	2.70197
651	10737	218175_at	10736	2.96276	1.00408	0.3389	2.11248	2.70197
652	13595	223292_s_at	13594	2.95954	1.04742	0.353915	2.18812	2.70197
653	5321	206117_at	5320	2.95844	1.37499	0.464766	2.92999	2.70197
654	3051	202588_at	3050	2.9445	1.11326	0.378082	2.34667	2.70197
655	16439	227339_at	16438	2.93854	1.14851	0.390845	2.40865	2.70197
656	15809	226523_at	15808	2.93844	1.37665	0.468499	2.99191	2.70197
657	12793	222118_at	12792	2.93513	1.13616	0.387089	2.38393	2.70197
658	2691	202159_at	2690	2.9349	1.09081	0.371668	2.29043	2.70197
659	16861	227946_at	16860	2.93112	1.65775	0.565567	3.91766	2.70197
660	13018	222500_at	13017	2.92942	1.06327	0.362963	2.21704	3.44436
661	20332	238973_s_at	20331	2.9266	1.06998	0.365606	2.24222	3.44436
662	21407	33132_at	21406	2.92422	1.22333	0.418345	2.52793	3.44436
663	14053	224446_at	14052	2.916	1.04565	0.358589	2.2142	3.44436
664	21136	243409_at	21135	2.91238	1.00544	0.345229	2.11501	3.44436
665	13834	223658_at	13833	2.91178	1.38635	0.47612	2.95562	3.44436
666	11043	218516_s_at	11042	2.91173	0.944873	0.324506	2.01348	3.44436
667	13276	222848_at	13275	2.91124	2.06588	0.709622	5.6312	3.44436
668	7025	209969_s_at	7024	2.90998	1.42964	0.491288	3.07549	3.44436
669	19887	236798_at	19886	2.90685	0.965706	0.332218	2.0542	3.44436
670	19929	237032_x_at	19928	2.90199	1.06364	0.366519	2.21457	3.44436
671	20605	240167_at	20604	2.89355	1.91429	0.661573	4.72221	3.44436
672	20458	239433_at	20457	2.89092	1.43013	0.494696	3.18628	3.44436
673	21493	38037_at	21492	2.8822	2.67443	0.927914	10.8398	3.44436
674	12689	221923_s_at	12688	2.88124	1.03548	0.359385	2.20603	3.44436
675	5946	208611_s_at	5945	2.87817	0.962768	0.334507	2.0603	3.44436
676	4786	204962_s_at	4785	2.86891	2.00557	0.699068	6.30728	3.44436
677	21644	56197_at	21643	2.8681	1.14339	0.398659	2.39683	3.44436
678	13774	223538_at	13773	2.86638	1.04344	0.364029	2.21147	3.44436
679	2171	201577_at	2170	2.86426	1.0596	0.369939	2.23452	3.44436
680	20353	239047_at	20352	2.86422	1.03215	0.360361	2.17921	3.44436
681	12136	220416_at	12135	2.86067	1.06938	0.373821	2.25757	3.44436
682	16854	227935_s_at	16853	2.85945	1.15645	0.40443	2.44987	3.44436
683	14003	224327_s_at	14002	2.8581	1.37344	0.480542	2.95803	3.44436
684	4719	204826_at	4718	2.85715	1.35802	0.475305	2.89637	3.44436
685	1090	1569107_s_at	1089	2.8527	0.979928	0.343508	2.08923	3.44436
686	13594	223291_at	13593	2.85182	1.08279	0.379682	2.25563	3.44436
687	11903	219763_at	11902	2.85025	2.16787	0.760591	7.48648	3.44436
688	15912	226661_at	15911	2.84981	1.79484	0.629811	4.91901	3.44436
689	7103	210142_x_at	7102	2.84776	0.990218	0.347718	2.10375	3.44436
690	3876	203592_s_at	3875	2.8473	1.15216	0.40465	2.44621	3.44436
691	13837	223664_x_at	13836	2.84467	1.04859	0.368614	2.20942	3.44436
692	10020	216237_s_at	10019	2.8414	1.23011	0.432925	2.58523	3.44436
693	17410	228797_at	17409	2.83706	1.05233	0.370925	2.25145	3.44436
694	11700	219414_at	11699	2.83648	1.92949	0.680242	5.36394	3.44436
695	17094	228308_at	17093	2.83332	1.36217	0.480769	2.9827	3.44436
696	19541	235666_at	19540	2.82357	1.3383	0.473976	2.93061	3.44436
697	1253	200601_at	1252	2.81995	1.11128	0.394077	2.32996	3.44436
698	11185	218678_at	11184	2.81305	1.82838	0.649965	4.83859	3.44436
699	317	1554867_a_at	316	2.81199	1.57424	0.559832	3.53789	3.44436
700	19901	236859_at	19900	2.81015	1.23958	0.441108	2.64113	3.44436
701	6882	209723_at	6881	2.80869	0.984627	0.350565	2.1003	3.44436
702	7275	210633_x_at	7274	2.80319	0.954466	0.340492	2.04451	3.44436
703	6141	208816_x_at	6140	2.79762	1.04051	0.371926	2.20427	3.44436
704	1121	1569736_at	1120	2.79619	0.972213	0.347692	2.09205	3.44436
705	5235	205891_at	5234	2.79277	0.930434	0.333158	2.01266	3.44436
706	5380	206316_s_at	5379	2.789	1.07256	0.384566	2.25966	3.44436
707	8947	213426_s_at	8946	2.78873	1.30864	0.469261	2.80806	3.44436
708	15627	226296_s_at	15626	2.78786	0.956527	0.343104	2.05279	3.44436
709	18289	230655_at	18288	2.78703	1.74522	0.626194	4.64144	3.44436
710	200	1554095_at	199	2.78304	1.17861	0.423499	2.48669	3.44436
711	10843	218295_s_at	10842	2.77973	0.941195	0.338592	2.03958	3.44436
712	5471	206595_at	5470	2.77897	1.2145	0.437033	2.55614	3.44436
713	16669	227655_at	16668	2.77884	1.13111	0.407044	2.41548	3.44436
714	8202	212527_at	8201	2.77449	1.00435	0.361993	2.15024	3.44436
715	12031	220085_at	12030	2.77284	1.0082	0.363599	2.13599	3.44436
716	5866	208161_s_at	5865	2.7693	2.32901	0.841009	9.55218	3.44436
717	17918	229759_s_at	17917	2.76648	1.18073	0.426799	2.47416	3.44436
718	4017	203770_s_at	4016	2.75912	1.49442	0.541629	3.51318	3.44436
719	8313	212654_at	8312	2.75905	1.07417	0.389324	2.28757	3.44436
720	3898	203619_s_at	3897	2.75638	1.64572	0.597058	3.94768	3.44436
721	6386	209087_x_at	6385	2.75159	1.0697	0.388757	2.27564	3.44436
722	2686	202154_x_at	2685	2.75122	1.08068	0.392802	2.29353	3.44436
723	5277	206007_at	5276	2.74564	2.50835	0.913578	12.7668	3.44436
724	5324	206128_at	5323	2.74178	1.80522	0.658412	4.59883	3.44436
725	452	1555916_at	451	2.74116	1.04407	0.380888	2.21729	3.44436
726	12069	220180_at	12068	2.73932	2.10496	0.768426	6.6774	3.44436
727	4409	204336_s_at	4408	2.73856	1.51284	0.552422	3.66008	3.44436
728	7462	211173_at	7461	2.72983	2.75447	1.00903	14.9108	3.44436
729	8940	213416_at	8939	2.72633	1.11413	0.408655	2.33967	3.44436
730	10140	216952_s_at	10139	2.71381	1.14	0.420072	2.42141	3.44436
731	7701	211964_at	7700	2.71071	1.01381	0.374001	2.17851	3.44436
732	5389	206343_s_at	5388	2.70948	3.44407	1.27112	20.8748	3.44436
733	4772	204932_at	4771	2.70691	1.25478	0.463548	2.7302	3.44436
734	4870	205111_s_at	4869	2.70284	0.915908	0.338869	2.00639	3.44436
735	7162	210290_at	7161	2.70066	0.953697	0.353135	2.05272	3.44436
736	2222	201629_s_at	2221	2.69873	1.30528	0.483663	2.83574	3.44436
737	7229	210510_s_at	7228	2.69562	1.2624	0.468314	2.71834	3.44436
738	4043	203805_s_at	4042	2.68936	1.62245	0.603283	3.7667	3.44436
739	5439	206511_s_at	5438	2.68499	2.00153	0.745453	5.73019	3.44436
740	5955	208623_s_at	5954	2.67562	1.16752	0.436353	2.47595	3.44436
741	17062	228253_at	17061	2.67443	1.29771	0.48523	2.79393	3.44436
742	10029	216253_s_at	10028	2.67197	1.09596	0.410168	2.36567	3.44436
743	16232	227056_at	16231	2.6666	1.21203	0.454523	2.6611	3.44436
744	15477	226118_at	15476	2.66601	1.13954	0.427432	2.48181	3.44436
745	12311	221188_s_at	12310	2.66094	1.08738	0.408645	2.31331	4.47612
746	3073	202613_at	3072	2.65837	1.14482	0.430647	2.48383	4.47612
747	21299	244441_at	21298	2.64621	1.35234	0.511049	3.07556	4.47612
748	21486	37892_at	21485	2.64457	1.20825	0.45688	2.55237	4.47612
749	17775	229459_at	17774	2.64439	2.12924	0.805193	6.45495	4.47612
750	10445	217859_s_at	10444	2.6442	1.72826	0.653604	4.45428	4.47612
751	16357	227236_at	16356	2.64254	2.39551	0.906519	9.08917	4.47612
752	18418	231031_at	18417	2.63746	1.00637	0.381568	2.1642	4.47612
753	11111	218593_at	11110	2.63658	1.1183	0.424148	2.41681	4.47612
754	10681	218115_at	10680	2.63537	2.14538	0.814072	6.73991	4.47612
755	17808	229521_at	17807	2.63269	1.04021	0.395115	2.23436	4.47612
756	10964	218426_s_at	10963	2.62812	1.14094	0.434127	2.40686	4.47612
757	10272	217600_at	10271	2.623	1.88623	0.719111	5.13343	4.47612
758	9027	213541_s_at	9026	2.61786	1.33616	0.510401	2.96702	4.47612
759	18119	230204_at	18118	2.61364	1.3462	0.515067	3.0293	4.47612
760	7556	211577_s_at	7555	2.61256	0.990769	0.379233	2.13392	4.47612
761	13543	223229_at	13542	2.6092	1.18317	0.453462	2.5612	4.47612
762	370	1555471_a_at	369	2.60747	1.77445	0.680525	4.99318	4.47612
763	21012	242775_at	21011	2.60559	1.0915	0.418908	2.36924	4.47612
764	11426	219015_s_at	11425	2.60533	1.18016	0.452978	2.57233	4.47612
765	20991	242687_at	20990	2.60049	1.72186	0.662128	4.42732	4.47612
766	17013	228175_at	17012	2.59915	0.986869	0.379689	2.12614	4.47612
767	601	1557181_s_at	600	2.59775	1.00233	0.385846	2.15921	4.47612
768	13146	222668_at	13145	2.59515	1.29438	0.498767	2.84669	4.47612
769	10708	218145_at	10707	2.59243	0.915494	0.353142	2.00893	4.47612
770	6900	209754_s_at	6899	2.59029	1.0236	0.395167	2.20903	4.47612
771	5058	205475_at	5057	2.58517	1.11267	0.430405	2.35014	4.47612
772	12861	222258_s_at	12860	2.57869	1.06618	0.413456	2.31113	4.47612
773	8980	213479_at	8979	2.5775	1.365	0.529584	2.9366	4.47612
774	21636	55081_at	21635	2.57677	1.49114	0.578685	3.50919	4.47612
775	706	1558212_at	705	2.57583	1.54305	0.599049	3.45913	4.47612
776	20495	239624_at	20494	2.5742	1.06214	0.412608	2.27315	4.47612
777	21259	244166_at	21258	2.5727	1.16001	0.450893	2.46495	4.47612
778	2071	201469_s_at	2070	2.57234	0.997176	0.387653	2.17608	4.47612
779	14474	224958_at	14473	2.57115	0.943587	0.36699	2.07237	4.47612
780	21562	44822_s_at	21561	2.56987	1.28626	0.500515	2.81805	4.47612
781	2642	202109_at	2641	2.56871	0.971285	0.378121	2.13341	4.47612
782	14050	224443_at	14049	2.56273	1.15874	0.452152	2.50707	4.47612
783	11216	218717_s_at	11215	2.56174	1.12879	0.440636	2.43695	4.47612
784	19957	237252_at	19956	2.55797	2.67522	1.04584	19.8957	4.47612
785	11493	219105_x_at	11492	2.55281	1.16912	0.457973	2.5421	4.47612
786	12061	220161_s_at	12060	2.55238	1.19202	0.467022	2.57685	4.47612
787	18620	231855_at	18619	2.55094	1.06828	0.418778	2.3091	4.47612
788	20913	242358_at	20912	2.54805	0.952327	0.373747	2.0729	4.47612
789	16289	227123_at	16288	2.54713	1.83069	0.718727	4.9102	4.47612
790	939	1562367_at	938	2.54532	2.23379	0.877608	8.39349	4.47612
791	9283	213937_s_at	9282	2.545	1.17381	0.46122	2.56982	4.47612
792	9567	214595_at	9566	2.54491	1.82596	0.717494	5.69754	4.47612
793	4330	204221_x_at	4329	2.5416	0.925401	0.364102	2.02628	4.47612
794	5212	205832_at	5211	2.53868	0.993373	0.391295	2.16019	4.47612
795	15408	226034_at	15407	2.53766	1.66462	0.655968	4.61909	4.47612
796	12056	220145_at	12055	2.53709	1.08068	0.425951	2.35166	4.47612
797	20615	240233_at	20614	2.53653	1.13136	0.446028	2.49439	4.47612
798	14345	224820_at	14344	2.53432	0.999141	0.394245	2.19988	4.47612
799	10421	217834_s_at	10420	2.53376	1.19013	0.469708	2.66274	4.47612
800	5299	206060_s_at	5298	2.53353	2.32006	0.915743	9.38822	4.47612
801	14085	224511_s_at	14084	2.53172	0.930059	0.367362	2.0315	4.47612
Number of Downregulated Genes:	618
	Row	Gene ID	Gene Name	Score(d)	Numerator(r)	Denominator(s+s0)	Fold Change	q-value(%)
1	4970	205289_at	4969	-12.0238	-2.06754	0.171953	0.239771	0
2	18917	232911_at	18916	-8.77142	-1.74373	0.198796	0.301519	0.765632
3	5429	206487_at	5428	-8.18707	-1.54665	0.188913	0.344994	0.765632
4	13652	223366_at	13651	-8.08032	-1.5303	0.189386	0.34897	0.765632
5	5016	205384_at	5015	-7.76774	-1.15452	0.148631	0.450254	0.765632
6	18329	230741_at	18328	-7.67663	-1.45871	0.19002	0.366651	0.765632
7	11037	218510_x_at	11036	-7.65826	-1.37364	0.179367	0.388221	0.765632
8	1006	1565639_a_at	1005	-7.61898	-2.16728	0.284458	0.230466	0.765632
9	20223	238684_at	20222	-7.42072	-1.16775	0.157364	0.44658	0.765632
10	19839	236586_at	19838	-7.37579	-1.356	0.183845	0.393424	0.765632
11	20588	240050_s_at	20587	-7.36506	-2.64736	0.359449	0.169321	0.765632
12	111	1553313_s_at	110	-6.90936	-2.03189	0.294078	0.254044	0.765632
13	17978	229871_at	17977	-6.81159	-2.0571	0.302001	0.249678	0.765632
14	18977	233325_at	18976	-6.61512	-1.64356	0.248456	0.326628	0.765632
15	21122	243305_at	21121	-6.60068	-1.1047	0.167362	0.46713	0.765632
16	6994	209909_s_at	6993	-6.58364	-1.49906	0.227695	0.359664	0.765632
17	9363	214091_s_at	9362	-6.55364	-1.85791	0.283493	0.284894	0.765632
18	12907	222371_at	12906	-6.49265	-2.86034	0.440551	0.152564	0.765632
19	16974	228121_at	16973	-6.47659	-1.7765	0.274296	0.300561	0.765632
20	9112	213663_s_at	9111	-6.4744	-1.74067	0.268854	0.307222	0.765632
21	3948	203685_at	3947	-6.47299	-2.37812	0.367392	0.208318	0.765632
22	7207	210429_at	7206	-6.34821	-2.8618	0.450804	0.15582	0.765632
23	18496	231348_s_at	18495	-6.26719	-2.14947	0.342973	0.240342	0.765632
24	69	1552726_at	68	-6.26085	-2.00481	0.320214	0.259596	0.765632
25	8135	212448_at	8134	-6.20973	-1.62598	0.261844	0.331703	0.765632
26	12132	220406_at	12131	-6.09708	-2.70346	0.443402	0.169135	0.765632
27	213	1554161_at	212	-6.03758	-1.17823	0.195149	0.445766	0.834136
28	12425	221523_s_at	12424	-5.98512	-1.75083	0.292531	0.307679	0.834136
29	19993	237626_at	19992	-5.979	-1.9687	0.329269	0.270386	0.834136
30	21006	242752_at	21005	-5.97337	-2.51867	0.421649	0.192149	0.834136
31	6579	209315_at	6578	-5.92334	-2.14145	0.361528	0.243306	0.834136
32	20943	242490_at	20942	-5.90399	-1.47253	0.249412	0.367934	0.834136
33	21031	242852_at	21030	-5.84948	-1.3984	0.239064	0.386727	0.834136
34	14428	224910_at	14427	-5.829	-1.29189	0.221632	0.414753	0.834136
35	8535	212914_at	8534	-5.82796	-1.11512	0.191339	0.465253	0.834136
36	4971	205290_s_at	4970	-5.82379	-2.29649	0.39433	0.222387	0.834136
37	18910	232889_at	18909	-5.82065	-2.0155	0.346266	0.262492	0.834136
38	12133	220407_s_at	12132	-5.73929	-2.65684	0.462921	0.175146	0.834136
39	21102	243167_at	21101	-5.7104	-2.16872	0.379784	0.239475	0.834136
40	17834	229574_at	17833	-5.68814	-1.42415	0.250372	0.381424	0.834136
41	1961	201348_at	1960	-5.6875	-1.61244	0.283505	0.338193	0.834136
42	16341	227204_at	16340	-5.66639	-1.25714	0.22186	0.424149	0.834136
43	12301	221085_at	12300	-5.62308	-1.54731	0.275171	0.352622	0.834136
44	4558	204567_s_at	4557	-5.62063	-3.73686	0.664846	0.111893	0.834136
45	18174	230328_at	18173	-5.58299	-1.76223	0.315643	0.309377	0.834136
46	16689	227684_at	16688	-5.58161	-1.29626	0.232237	0.414233	0.834136
47	18941	233057_at	18940	-5.57118	-1.26594	0.22723	0.422733	0.834136
48	8892	213355_at	8891	-5.55849	-1.39961	0.251796	0.38809	0.834136
49	21125	243318_at	21124	-5.53033	-1.75639	0.317591	0.310175	0.834136
50	3494	203120_at	3493	-5.51508	-1.06623	0.19333	0.481837	0.834136
51	1005	1565638_at	1004	-5.47747	-1.98507	0.362407	0.269861	0.834136
52	1000	1565567_at	999	-5.47719	-1.32307	0.241561	0.407258	0.834136
53	16928	228040_at	16927	-5.4399	-1.36728	0.251343	0.396248	0.834136
54	19915	236927_at	19914	-5.43707	-1.27021	0.23362	0.421667	0.834136
55	19868	236679_x_at	19867	-5.43469	-2.00608	0.369124	0.266443	0.834136
56	16412	227306_at	16411	-5.42236	-1.09892	0.202665	0.47179	0.834136
57	4499	204472_at	4498	-5.41031	-1.91825	0.354556	0.281513	0.834136
58	4468	204424_s_at	4467	-5.38992	-2.10492	0.39053	0.253	0.834136
59	21039	242875_at	21038	-5.38353	-1.69152	0.314203	0.324198	0.834136
60	21023	242829_x_at	21022	-5.38332	-1.04646	0.194388	0.48847	0.834136
61	20250	238736_at	20249	-5.36858	-1.54229	0.287281	0.354846	0.834136
62	6469	209185_s_at	6468	-5.35923	-1.23389	0.230236	0.43215	0.834136
63	11890	219740_at	11889	-5.35716	-2.36405	0.441289	0.219265	0.834136
64	21432	35147_at	21431	-5.3261	-2.01393	0.378124	0.266529	0.834136
65	18386	230913_at	18385	-5.32035	-3.1767	0.597085	0.138117	0.834136
66	70	1552727_s_at	69	-5.32008	-2.4322	0.457174	0.209414	0.834136
67	18498	231366_at	18497	-5.29815	-1.68775	0.318554	0.324642	0.834136
68	271	1554544_a_at	270	-5.28494	-1.60768	0.304201	0.34089	0.834136
69	139	1553706_at	138	-5.27376	-1.70801	0.32387	0.321773	0.834136
70	10292	217654_at	10291	-5.25824	-1.53335	0.291609	0.357963	0.834136
71	16958	228088_at	16957	-5.24727	-1.70206	0.32437	0.322391	0.834136
72	10281	217626_at	10280	-5.24278	-1.35181	0.257843	0.401003	0.834136
73	11957	219891_at	11956	-5.20959	-1.03659	0.198978	0.492066	0.834136
74	18863	232597_x_at	18862	-5.2088	-1.03848	0.199371	0.491508	0.834136
75	17145	228393_s_at	17144	-5.19192	-1.08103	0.208215	0.478125	0.834136
76	7215	210461_s_at	7214	-5.17784	-2.02299	0.390702	0.265736	0.834136
77	21606	51158_at	21605	-5.1255	-1.04555	0.203991	0.489912	0.834136
78	17071	228268_at	17070	-5.12363	-3.73203	0.728395	0.103066	0.834136
79	20922	242407_at	20921	-5.10429	-2.61306	0.511934	0.191161	0.834136
80	20313	238906_s_at	20312	-5.08933	-2.00844	0.394638	0.266168	0.834136
81	19742	236236_at	19741	-5.05727	-1.29024	0.255126	0.417888	0.834136
82	19807	236472_at	19806	-5.05526	-1.24414	0.246107	0.431146	0.834136
83	21028	242845_at	21027	-5.02596	-1.48625	0.295714	0.369021	0.834136
84	19770	236313_at	19769	-5.00862	-1.47077	0.293649	0.374937	0.834136
85	914	1561574_at	913	-4.98895	-2.77779	0.556789	0.176308	0.834136
86	12220	220911_s_at	12219	-4.98889	-1.24958	0.250473	0.429021	0.834136
87	5674	207413_s_at	5673	-4.98826	-2.64074	0.529391	0.19084	0.834136
88	20931	242448_at	20930	-4.97337	-1.64009	0.329775	0.338763	0.834136
89	16222	227041_at	16221	-4.94175	-1.48047	0.299584	0.371559	0.834136
90	6468	209184_s_at	6467	-4.9404	-2.0109	0.407032	0.270849	0.834136
91	19583	235758_at	19582	-4.93371	-1.42306	0.288436	0.386905	1.2489
92	12048	220122_at	12047	-4.92831	-3.36624	0.683041	0.125986	1.2489
93	20072	238155_at	20071	-4.91308	-1.01791	0.207184	0.499383	1.2489
94	20908	242342_at	20907	-4.89767	-1.15407	0.235637	0.457375	1.2489
95	19949	237187_at	19948	-4.88844	-3.31649	0.678436	0.136697	1.2489
96	18139	230249_at	18138	-4.8827	-1.4735	0.301779	0.373213	1.2489
97	8799	213241_at	8798	-4.85406	-2.43801	0.502262	0.215398	1.2489
98	19631	235887_at	19630	-4.85168	-1.6725	0.344725	0.334022	1.2489
99	8756	213183_s_at	8755	-4.85157	-1.24862	0.257364	0.43135	1.2489
100	10154	217028_at	10153	-4.83373	-2.62289	0.542622	0.191075	1.2489
101	16070	226849_at	16069	-4.824	-1.3094	0.271434	0.414718	1.2489
102	16546	227485_at	16545	-4.82121	-1.0594	0.219737	0.486475	1.2489
103	17052	228240_at	17051	-4.82002	-1.16061	0.240789	0.455529	1.2489
104	18594	231817_at	18593	-4.81268	-1.03164	0.214359	0.495534	1.2489
105	19340	235288_at	19339	-4.8097	-1.17351	0.243988	0.452045	1.2489
106	19100	234321_x_at	19099	-4.8091	-1.0835	0.225301	0.479039	1.2489
107	7114	210166_at	7113	-4.79984	-1.94312	0.404829	0.284984	1.2489
108	16969	228108_at	16968	-4.79755	-2.8751	0.599286	0.165723	1.2489
109	20144	238492_at	20143	-4.79009	-1.80685	0.377205	0.306593	1.2489
110	19278	235176_at	19277	-4.77357	-1.4121	0.295816	0.3901	1.2489
111	12779	222078_at	12778	-4.76796	-1.30331	0.273348	0.416676	1.2489
112	12426	221524_s_at	12425	-4.76114	-1.84711	0.387956	0.299663	1.2489
113	18720	232077_s_at	18719	-4.73608	-1.44488	0.30508	0.380891	1.2489
114	6235	208914_at	6234	-4.7289	-1.10002	0.232616	0.474386	1.2489
115	15740	226435_at	15739	-4.72014	-1.99144	0.421902	0.281474	1.2489
116	20186	238589_s_at	20185	-4.70982	-1.20196	0.255204	0.444524	1.2489
117	10133	216908_x_at	10132	-4.69592	-1.13149	0.240953	0.464983	1.2489
118	14863	225396_at	14862	-4.6914	-1.3519	0.288166	0.404607	1.2489
119	324	1554964_x_at	323	-4.68179	-1.98222	0.423389	0.279568	1.2489
120	18003	229912_at	18002	-4.6811	-2.46294	0.526146	0.212772	1.2489
121	15908	226656_at	15907	-4.67619	-1.09635	0.234453	0.475472	1.2489
122	18534	231552_at	18533	-4.6697	-1.21199	0.259543	0.443411	1.2489
123	19458	235500_at	19457	-4.66292	-1.84774	0.396262	0.298993	1.2489
124	17802	229513_at	17801	-4.61601	-1.59113	0.344699	0.351567	1.2489
125	7527	211478_s_at	7526	-4.60676	-1.10861	0.240649	0.472811	1.2489
126	15928	226682_at	15927	-4.59911	-1.08025	0.234883	0.481219	1.2489
127	9978	216006_at	9977	-4.58239	-2.41621	0.527282	0.221266	1.2489
128	13166	222696_at	13165	-4.57441	-1.48583	0.324812	0.375346	1.2489
129	19189	235023_at	19188	-4.57405	-1.72819	0.377824	0.323981	1.2489
130	12587	221778_at	12586	-4.56708	-1.35357	0.296375	0.40516	1.2489
131	16989	228143_at	16988	-4.56554	-1.20137	0.263138	0.44698	1.2489
132	17803	229514_at	17802	-4.55307	-1.26676	0.27822	0.429033	1.2489
133	17414	228807_at	17413	-4.53215	-1.32831	0.293086	0.413992	1.2489
134	20509	239718_at	20508	-4.5186	-1.38415	0.306323	0.399883	1.2489
135	14697	225207_at	14696	-4.50675	-1.62817	0.361273	0.341859	1.41878
136	2369	201802_at	2368	-4.50155	-1.31468	0.292051	0.417106	1.41878
137	630	1557403_s_at	629	-4.495	-2.03453	0.45262	0.277375	1.41878
138	21234	243976_at	21233	-4.48868	-1.02914	0.229274	0.497446	1.41878
139	15956	226718_at	15955	-4.47269	-1.37611	0.307669	0.402117	1.41878
140	18274	230611_at	18273	-4.47177	-1.28872	0.28819	0.423831	1.41878
141	20662	240717_at	20661	-4.47054	-2.86664	0.64123	0.174854	1.41878
142	7224	210482_x_at	7223	-4.46137	-1.27897	0.286676	0.425804	1.41878
143	4140	203950_s_at	4139	-4.43603	-1.0995	0.247857	0.476625	1.41878
144	13305	222903_s_at	13304	-4.41348	-1.03639	0.234824	0.495667	1.41878
145	17824	229552_at	17823	-4.40791	-4.07608	0.924719	0.106953	1.41878
146	15196	225786_at	15195	-4.40295	-1.26016	0.286208	0.432196	1.41878
147	5015	205383_s_at	5014	-4.40094	-1.12553	0.255748	0.470095	1.41878
148	943	1562529_s_at	942	-4.39166	-2.12909	0.484803	0.25692	1.41878
149	19863	236660_at	19862	-4.38957	-3.62696	0.826268	0.115324	1.41878
150	21208	243843_at	21207	-4.38634	-1.73559	0.395679	0.325357	1.41878
151	17995	229898_at	17994	-4.37835	-1.30792	0.298723	0.41975	1.41878
152	20602	240155_x_at	20601	-4.36471	-2.31008	0.529263	0.236	1.41878
153	8412	212768_s_at	8411	-4.3643	-3.2142	0.736475	0.163732	1.41878
154	16851	227931_at	16850	-4.36198	-1.27854	0.293111	0.425547	1.41878
155	1604	200965_s_at	1603	-4.35624	-1.18432	0.271867	0.45191	1.41878
156	18245	230519_at	18244	-4.35467	-1.08444	0.24903	0.4824	1.41878
157	19890	236816_at	19889	-4.35085	-1.34448	0.309016	0.411267	1.41878
158	12240	220955_x_at	12239	-4.32005	-1.10701	0.256249	0.47507	1.41878
159	7099	210136_at	7098	-4.30996	-1.76705	0.409992	0.325407	1.41878
160	15342	225957_at	15341	-4.30606	-1.15911	0.269181	0.460362	1.41878
161	323	1554963_at	322	-4.30055	-1.64731	0.383046	0.34677	1.41878
162	8741	213164_at	8740	-4.29779	-1.26668	0.294729	0.430427	1.41878
163	21022	242828_at	21021	-4.2936	-1.30838	0.304727	0.420343	1.41878
164	6321	209012_at	6320	-4.27616	-1.17153	0.273969	0.457545	1.41878
165	20710	241401_at	20709	-4.27168	-1.75137	0.409997	0.320627	1.41878
166	20237	238715_at	20236	-4.24688	-2.51924	0.593196	0.217505	1.41878
167	11631	219304_s_at	11630	-4.24645	-1.1301	0.266128	0.469465	1.41878
168	13648	223358_s_at	13647	-4.24283	-1.28391	0.302607	0.426107	1.41878
169	15589	226252_at	15588	-4.23136	-1.0902	0.257647	0.482088	1.41878
170	9796	215140_at	9795	-4.22883	-1.74165	0.411851	0.328831	1.41878
171	12271	221019_s_at	12270	-4.22079	-1.21299	0.287386	0.446226	1.41878
172	2688	202156_s_at	2687	-4.21367	-1.40293	0.332948	0.397579	1.41878
173	14422	224902_at	14421	-4.20938	-1.13405	0.26941	0.467885	1.41878
174	17941	229809_at	17940	-4.20758	-1.25551	0.298392	0.434925	1.41878
175	5374	206298_at	5373	-4.20412	-1.11257	0.264638	0.475051	1.41878
176	18935	233034_at	18934	-4.20271	-2.15135	0.511896	0.26671	1.41878
177	19369	235343_at	19368	-4.19215	-1.85958	0.443586	0.309631	1.41878
178	3171	202724_s_at	3170	-4.18332	-1.15899	0.277051	0.460339	1.41878
179	15048	225606_at	15047	-4.1731	-1.56508	0.375041	0.363989	1.41878
180	3549	203185_at	3548	-4.17156	-1.71019	0.409965	0.336197	1.41878
181	11584	219233_s_at	11583	-4.16713	-1.46366	0.351239	0.385454	1.41878
182	18444	231125_at	18443	-4.1491	-1.58816	0.382771	0.358055	1.41878
183	18330	230742_at	18329	-4.14804	-1.48272	0.357451	0.382644	1.41878
184	19501	235580_at	19500	-4.14712	-1.30959	0.315782	0.420277	1.41878
185	12428	221527_s_at	12427	-4.13358	-1.13288	0.274068	0.46834	1.41878
186	8672	213075_at	8671	-4.11671	-1.63631	0.397482	0.347008	1.41878
187	20391	239185_at	20390	-4.10894	-1.87672	0.456741	0.309737	1.41878
188	5820	208016_s_at	5819	-4.10847	-2.23937	0.545061	0.252961	1.41878
189	18953	233123_at	18952	-4.10622	-1.84308	0.44885	0.308999	1.41878
190	12186	220739_s_at	12185	-4.09523	-1.13359	0.276806	0.469851	1.41878
191	21077	242994_at	21076	-4.09418	-1.13496	0.277214	0.468368	1.64722
192	19786	236368_at	19785	-4.09233	-1.17077	0.286088	0.459171	1.64722
193	3799	203498_at	3798	-4.08689	-1.09667	0.268338	0.480521	1.64722
194	11868	219685_at	11867	-4.08547	-1.55027	0.379458	0.369013	1.64722
195	17409	228793_at	17408	-4.08238	-1.41382	0.346324	0.396462	1.64722
196	17429	228837_at	17428	-4.07928	-1.17808	0.288795	0.457928	1.64722
197	177	1554007_at	176	-4.07753	-1.75761	0.431047	0.326933	1.64722
198	14818	225345_s_at	14817	-4.07103	-1.45365	0.357073	0.38991	1.64722
199	12349	221272_s_at	12348	-4.06337	-1.59057	0.391441	0.361087	1.64722
200	9073	213605_s_at	9072	-4.05743	-1.58977	0.391818	0.3621	1.64722
201	16446	227354_at	16445	-4.05054	-1.48218	0.365921	0.38105	1.64722
202	5509	206742_at	5508	-4.04495	-3.52705	0.871964	0.14952	1.64722
203	18761	232180_at	18760	-4.04489	-1.4869	0.3676	0.384414	1.64722
204	20331	238969_at	20330	-4.03045	-1.40043	0.347463	0.402418	1.64722
205	11990	219968_at	11989	-4.0246	-1.18115	0.293483	0.456735	1.64722
206	21266	244204_at	21265	-4.02384	-1.59897	0.397374	0.360469	1.64722
207	2023	201418_s_at	2022	-4.01612	-2.33367	0.581077	0.247723	1.64722
208	16370	227253_at	16369	-4.00738	-1.72336	0.430048	0.332374	1.64722
209	549	1556579_s_at	548	-3.99961	-2.41614	0.604093	0.236083	1.64722
210	17904	229715_at	17903	-3.99883	-1.34241	0.335701	0.417624	1.64722
211	9147	213715_s_at	9146	-3.99817	-1.54311	0.385953	0.372477	1.64722
212	9646	214753_at	9645	-3.99478	-1.12113	0.280649	0.474542	1.64722
213	12661	221880_s_at	12660	-3.98225	-1.16456	0.292439	0.464262	1.64722
214	19675	236029_at	19674	-3.97806	-1.61129	0.405043	0.354343	1.64722
215	20594	240104_at	20593	-3.9775	-1.22643	0.308342	0.445525	1.64722
216	18744	232135_at	18743	-3.97414	-1.64832	0.414762	0.345577	1.64722
217	13412	223075_s_at	13411	-3.97207	-2.36951	0.596543	0.244669	1.64722
218	17372	228741_s_at	17371	-3.96982	-1.48535	0.374161	0.383586	1.64722
219	948	1562745_at	947	-3.96801	-1.26354	0.318432	0.435328	1.64722
220	1131	1569940_at	1130	-3.94998	-1.81272	0.45892	0.318088	1.64722
221	16468	227384_s_at	16467	-3.94993	-1.52955	0.387236	0.37528	1.64722
222	3417	203020_at	3416	-3.94223	-1.1094	0.281414	0.479202	1.64722
223	11908	219773_at	11907	-3.93351	-2.60056	0.661129	0.224168	1.64722
224	18077	230120_s_at	18076	-3.92696	-1.30445	0.332178	0.425768	1.64722
225	20589	240068_at	20588	-3.92631	-3.04927	0.776625	0.168314	1.64722
226	18782	232245_at	18781	-3.92538	-1.055	0.268763	0.494209	1.64722
227	20810	241938_at	20809	-3.92507	-1.06405	0.271091	0.492185	1.64722
228	13802	223595_at	13801	-3.91992	-1.72759	0.44072	0.332714	1.64722
229	9989	216048_s_at	9988	-3.91498	-1.69451	0.432828	0.342482	1.64722
230	20917	242376_at	20916	-3.90647	-1.43187	0.366537	0.394802	1.64722
231	8227	212558_at	8226	-3.90249	-1.34995	0.345921	0.413092	1.64722
232	17893	229690_at	17892	-3.90249	-1.39743	0.358088	0.403425	1.64722
233	16736	227758_at	16735	-3.90153	-3.81644	0.97819	0.137985	1.64722
234	18887	232729_at	18886	-3.89822	-1.41512	0.363017	0.399142	1.64722
235	15398	226023_at	15397	-3.88987	-1.26485	0.325165	0.434839	1.64722
236	9655	214769_at	9654	-3.88144	-1.17233	0.302036	0.461729	1.64722
237	16612	227570_at	16611	-3.87487	-2.71106	0.699652	0.216353	1.64722
238	5002	205357_s_at	5001	-3.8713	-1.78456	0.460971	0.32432	1.64722
239	529	1556322_a_at	528	-3.8695	-1.21299	0.313475	0.452247	1.64722
240	13726	223463_at	13725	-3.8559	-1.04333	0.270581	0.497842	1.64722
241	8907	213375_s_at	8906	-3.85096	-1.32271	0.343476	0.424397	1.64722
242	3496	203123_s_at	3495	-3.84728	-1.27447	0.331266	0.434169	1.64722
243	8301	212642_s_at	8300	-3.84425	-1.13728	0.295838	0.471624	1.64722
244	18200	230389_at	18199	-3.84369	-1.40628	0.365867	0.405097	1.64722
245	13386	223044_at	13385	-3.83759	-1.85017	0.482119	0.31657	1.64722
246	6922	209793_at	6921	-3.83315	-1.17197	0.305746	0.461538	1.64722
247	18416	231024_at	18415	-3.83224	-1.56106	0.407349	0.368908	1.64722
248	3817	203518_at	3816	-3.82284	-1.21727	0.318421	0.449624	1.64722
249	20236	238714_at	20235	-3.81668	-1.39922	0.366607	0.405923	1.64722
250	20585	240039_at	20584	-3.81544	-1.38386	0.3627	0.412801	1.64722
251	20310	238902_at	20309	-3.80838	-1.23765	0.324981	0.445863	1.64722
252	1027	1566734_at	1026	-3.8034	-2.8659	0.753512	0.19513	1.64722
253	20126	238454_at	20125	-3.80019	-1.93137	0.508229	0.305051	1.64722
254	4416	204343_at	4415	-3.79957	-1.32495	0.34871	0.42519	1.64722
255	19102	234335_s_at	19101	-3.79206	-2.02589	0.534245	0.298773	1.64722
256	4893	205150_s_at	4892	-3.79206	-2.56743	0.677056	0.228549	1.64722
257	5095	205543_at	5094	-3.7912	-1.25165	0.330145	0.4419	1.64722
258	5499	206700_s_at	5498	-3.79114	-1.43259	0.37788	0.399627	1.64722
259	747	1558647_at	746	-3.78814	-1.12509	0.297003	0.474511	1.64722
260	16899	227997_at	16898	-3.78544	-1.6343	0.431733	0.354655	1.64722
261	1122	1569788_at	1121	-3.77762	-1.64481	0.435409	0.363325	1.64722
262	7657	211862_x_at	7656	-3.77754	-1.14908	0.304187	0.470101	1.64722
263	1093	1569142_at	1092	-3.76282	-1.24763	0.331567	0.442301	1.64722
264	18882	232705_at	18881	-3.76119	-2.13848	0.568564	0.266445	1.64722
265	19382	235371_at	19381	-3.74761	-1.47681	0.394067	0.39112	1.64722
266	20672	240890_at	20671	-3.74559	-1.34649	0.359487	0.417901	1.64722
267	4171	203995_at	4170	-3.74384	-1.8137	0.484449	0.323097	1.64722
268	17537	229024_at	17536	-3.73716	-1.756	0.469877	0.336113	1.64722
269	15970	226733_at	15969	-3.73675	-1.06009	0.283692	0.494863	1.64722
270	6859	209689_at	6858	-3.73293	-1.1658	0.312302	0.464327	1.64722
271	16954	228081_at	16953	-3.7264	-1.37503	0.368996	0.409997	1.64722
272	21034	242859_at	21033	-3.72323	-1.75723	0.471962	0.333	1.64722
273	21001	242732_at	21000	-3.72005	-2.62894	0.706694	0.252154	1.64722
274	3800	203499_at	3799	-3.7125	-1.24897	0.336422	0.441495	1.64722
275	19678	236038_at	19677	-3.71125	-1.90582	0.513524	0.319771	1.64722
276	2123	201525_at	2122	-3.70968	-1.50483	0.405649	0.384881	1.64722
277	16247	227074_at	16246	-3.70797	-1.18929	0.32074	0.462771	1.64722
278	511	1556194_a_at	510	-3.70464	-1.34646	0.363454	0.417744	1.64722
279	1068	1568802_at	1067	-3.69507	-1.39631	0.377886	0.412173	1.64722
280	543	1556414_at	542	-3.69131	-1.06876	0.289533	0.494689	1.64722
281	10003	216142_at	10002	-3.68401	-1.42356	0.386417	0.401516	2.11803
282	20511	239721_at	20510	-3.68164	-1.92811	0.523709	0.306662	2.11803
283	1076	1568892_at	1075	-3.6769	-1.87355	0.509546	0.321593	2.11803
284	17231	228529_at	17230	-3.67463	-1.23358	0.335701	0.447451	2.11803
285	20638	240397_x_at	20637	-3.67277	-1.87123	0.509487	0.312449	2.11803
286	1112	1569499_at	1111	-3.66608	-2.7817	0.758766	0.225198	2.11803
287	19001	233518_at	19000	-3.66417	-1.41449	0.386034	0.403232	2.11803
288	11651	219341_at	11650	-3.66414	-1.42262	0.388255	0.402795	2.11803
289	19085	234104_at	19084	-3.65947	-1.3348	0.364752	0.423323	2.11803
290	2375	201810_s_at	2374	-3.65881	-1.15423	0.315465	0.468763	2.11803
291	5415	206423_at	5414	-3.65759	-1.64417	0.449521	0.363035	2.11803
292	21543	41644_at	21542	-3.64864	-1.47181	0.403386	0.392172	2.11803
293	3383	202975_s_at	3382	-3.64808	-1.60356	0.439563	0.363646	2.11803
294	20997	242712_x_at	20996	-3.64718	-1.77837	0.487601	0.337201	2.11803
295	12909	222378_at	12908	-3.64568	-1.59182	0.436633	0.367738	2.11803
296	19495	235571_at	19494	-3.64453	-1.14681	0.314666	0.473213	2.11803
297	501	1556136_at	500	-3.6412	-1.17056	0.321477	0.464653	2.11803
298	19696	236107_at	19695	-3.63916	-1.28859	0.354089	0.435215	2.11803
299	18294	230663_at	18293	-3.63881	-1.58331	0.435118	0.371775	2.11803
300	3805	203504_s_at	3804	-3.63462	-1.6217	0.446183	0.37314	2.11803
301	19710	236153_at	19709	-3.63327	-1.22605	0.33745	0.450042	2.11803
302	7316	210756_s_at	7315	-3.62726	-1.18114	0.325629	0.463155	2.11803
303	7702	211965_at	7701	-3.62687	-1.71988	0.474204	0.34454	2.11803
304	1010	1565804_at	1009	-3.61882	-1.71489	0.473882	0.345918	2.11803
305	827	1559410_at	826	-3.61867	-2.56813	0.70969	0.230726	2.11803
306	20241	238720_at	20240	-3.61754	-2.70482	0.747695	0.226497	2.11803
307	15064	225626_at	15063	-3.61344	-1.17365	0.3248	0.46512	2.11803
308	562	1556742_at	561	-3.61257	-1.55948	0.43168	0.374552	2.11803
309	6477	209193_at	6476	-3.61103	-1.0874	0.301134	0.489369	2.11803
310	20661	240715_at	20660	-3.61075	-1.2572	0.348181	0.443545	2.11803
311	616	1557300_s_at	615	-3.60931	-1.7798	0.493114	0.337972	2.11803
312	19992	237622_at	19991	-3.60417	-1.53759	0.426614	0.382622	2.11803
313	13193	222736_s_at	13192	-3.60388	-1.17485	0.325995	0.466159	2.11803
314	17812	229528_at	17811	-3.60142	-1.109	0.307934	0.484485	2.11803
315	21350	244726_at	21349	-3.59892	-2.51168	0.697897	0.232136	2.11803
316	1447	200800_s_at	1446	-3.59025	-1.33945	0.373079	0.423127	2.11803
317	4535	204526_s_at	4534	-3.58993	-1.19092	0.33174	0.458941	2.11803
318	12487	221605_s_at	12486	-3.58886	-1.58743	0.442322	0.370223	2.11803
319	3730	203409_at	3729	-3.58828	-1.37567	0.383379	0.411147	2.11803
320	11566	219209_at	11565	-3.58261	-1.13014	0.315451	0.478076	2.11803
321	18407	230987_at	18406	-3.58087	-2.52289	0.704547	0.259377	2.11803
322	20239	238718_at	20238	-3.57304	-1.80177	0.504268	0.327443	2.11803
323	16559	227505_at	16558	-3.56998	-1.28629	0.360306	0.437142	2.11803
324	101	1553186_x_at	100	-3.56964	-1.6919	0.473968	0.343703	2.11803
325	20578	239991_at	20577	-3.56916	-1.43088	0.4009	0.401957	2.11803
326	4935	205226_at	4934	-3.56696	-1.62001	0.454171	0.363252	2.11803
327	12516	221667_s_at	12515	-3.56261	-1.12053	0.314523	0.481337	2.11803
328	21044	242886_at	21043	-3.55679	-1.83427	0.51571	0.327966	2.11803
329	15808	226522_at	15807	-3.55408	-1.21843	0.342825	0.455017	2.11803
330	18881	232704_s_at	18880	-3.51772	-1.53626	0.43672	0.387006	2.11803
331	14802	225328_at	14801	-3.51453	-1.38641	0.394479	0.414901	2.11803
332	21114	243256_at	21113	-3.51188	-1.13361	0.322793	0.477366	2.11803
333	16014	226780_s_at	16013	-3.50778	-1.26907	0.361786	0.438552	2.11803
334	20669	240813_at	20668	-3.50421	-1.65293	0.471699	0.362146	2.11803
335	295	1554671_a_at	294	-3.50347	-1.23359	0.352104	0.449273	2.11803
336	18857	232570_s_at	18856	-3.50039	-1.09452	0.312686	0.488736	2.11803
337	17335	228693_at	17334	-3.47344	-1.08296	0.311782	0.494185	2.11803
338	2689	202157_s_at	2688	-3.46705	-1.37662	0.397058	0.418563	2.11803
339	14034	224396_s_at	14033	-3.4655	-1.60535	0.463237	0.372815	2.11803
340	3358	202947_s_at	3357	-3.46058	-1.3839	0.399905	0.422318	2.11803
341	1135	1570124_at	1134	-3.45052	-1.65578	0.479864	0.363056	2.11803
342	16170	226974_at	16169	-3.44602	-1.48902	0.4321	0.38795	2.11803
343	8941	213419_at	8940	-3.4412	-1.07135	0.311329	0.4964	2.11803
344	20520	239757_at	20519	-3.43745	-1.97692	0.575111	0.319023	2.11803
345	20783	241854_at	20782	-3.42558	-1.70841	0.498722	0.345377	2.11803
346	17355	228723_at	17354	-3.42254	-1.20626	0.352447	0.460307	2.11803
347	5512	206754_s_at	5511	-3.42145	-1.09625	0.320405	0.491004	2.11803
348	19733	236216_at	19732	-3.41387	-2.44188	0.715283	0.259633	2.11803
349	2732	202207_at	2731	-3.41148	-1.17142	0.343375	0.46722	2.11803
350	20494	239603_x_at	20493	-3.40634	-1.55012	0.455069	0.381994	2.11803
351	7070	210073_at	7069	-3.4052	-1.38325	0.406216	0.424892	2.11803
352	11723	219454_at	11722	-3.40282	-1.40224	0.41208	0.411898	2.11803
353	17480	228938_at	17479	-3.39894	-1.67703	0.493398	0.353196	2.11803
354	21376	244876_at	21375	-3.39785	-1.70679	0.502314	0.354837	2.11803
355	20651	240478_at	20650	-3.38964	-1.53916	0.454079	0.384012	2.11803
356	21025	242837_at	21024	-3.386	-1.33007	0.392816	0.432799	2.11803
357	15914	226663_at	15913	-3.38402	-1.10941	0.327838	0.487291	2.11803
358	19796	236417_at	19795	-3.37478	-1.18371	0.350751	0.468062	2.11803
359	8886	213348_at	8885	-3.35416	-1.11256	0.331697	0.486475	2.11803
360	3036	202571_s_at	3035	-3.35401	-1.08731	0.324183	0.492426	2.11803
361	17731	229383_at	17730	-3.35212	-2.4911	0.74314	0.292559	2.11803
362	12528	221697_at	12527	-3.34615	-1.83578	0.548623	0.334977	2.11803
363	16007	226773_at	16006	-3.34307	-1.20153	0.35941	0.46417	2.11803
364	19125	234723_x_at	19124	-3.33612	-1.22654	0.367653	0.455863	2.11803
365	19549	235680_at	19548	-3.33234	-2.44803	0.734627	0.2678	2.11803
366	12094	220243_at	12093	-3.33089	-1.42436	0.427621	0.414267	2.11803
367	16671	227657_at	16670	-3.3274	-2.19005	0.658188	0.278589	2.11803
368	683	1558077_s_at	682	-3.32312	-1.44763	0.435623	0.40982	2.11803
369	5530	206818_s_at	5529	-3.32309	-1.12392	0.338214	0.482576	2.11803
370	20676	240973_s_at	20675	-3.3204	-1.27748	0.384737	0.44577	2.11803
371	20307	238892_at	20306	-3.31898	-1.37184	0.413332	0.427674	2.11803
372	20808	241936_x_at	20807	-3.30781	-1.23009	0.371873	0.455537	2.70197
373	17186	228457_at	17185	-3.30295	-1.40536	0.425487	0.412696	2.70197
374	2021	201416_at	2020	-3.30029	-1.3523	0.409752	0.429682	2.70197
375	4896	205158_at	4895	-3.29883	-1.50404	0.45593	0.398765	2.70197
376	657	1557852_at	656	-3.29671	-1.52826	0.463572	0.396751	2.70197
377	20354	239049_at	20353	-3.29573	-1.34028	0.406671	0.431058	2.70197
378	14126	224588_at	14125	-3.29421	-1.07511	0.326364	0.498905	2.70197
379	21128	243329_at	21127	-3.29036	-1.40868	0.428124	0.418954	2.70197
380	21063	242957_at	21062	-3.28732	-1.31245	0.399245	0.440187	2.70197
381	966	1563458_at	965	-3.28683	-1.59383	0.484915	0.387065	2.70197
382	21343	244680_at	21342	-3.28644	-1.14828	0.349399	0.477176	2.70197
383	19946	237180_at	19945	-3.2789	-1.8309	0.558387	0.342281	2.70197
384	3824	203528_at	3823	-3.27729	-1.88583	0.575423	0.32712	2.70197
385	14955	225504_at	14954	-3.27619	-1.304	0.398024	0.437991	2.70197
386	21203	243827_at	21202	-3.27504	-1.89346	0.578148	0.329328	2.70197
387	19828	236541_at	19827	-3.2747	-1.33681	0.408223	0.432095	2.70197
388	6760	209543_s_at	6759	-3.27364	-2.54636	0.777839	0.287088	2.70197
389	19715	236166_at	19714	-3.26492	-1.9945	0.610887	0.320648	2.70197
390	544	1556421_at	543	-3.26256	-2.09892	0.643334	0.307192	2.70197
391	20796	241905_at	20795	-3.26256	-1.10107	0.337487	0.488476	2.70197
392	859	1559977_a_at	858	-3.2589	-1.29665	0.397881	0.443157	2.70197
393	20055	238081_at	20054	-3.25288	-1.11285	0.342113	0.486588	2.70197
394	18835	232465_at	18834	-3.25135	-2.43048	0.747527	0.279079	2.70197
395	19276	235174_s_at	19275	-3.25131	-1.19183	0.366568	0.467431	2.70197
396	3908	203632_s_at	3907	-3.24575	-2.21976	0.6839	0.312234	2.70197
397	21190	243745_at	21189	-3.24031	-1.53149	0.472637	0.385206	2.70197
398	18312	230712_at	18311	-3.2389	-1.48374	0.4581	0.40229	2.70197
399	724	1558378_a_at	723	-3.23828	-1.46766	0.453223	0.408315	2.70197
400	20463	239449_at	20462	-3.23755	-1.7476	0.539791	0.359135	2.70197
401	20503	239679_at	20502	-3.23613	-1.15328	0.356376	0.478733	2.70197
402	19694	236105_at	19693	-3.2334	-1.17608	0.363729	0.469172	2.70197
403	4124	203920_at	4123	-3.23319	-1.09152	0.337599	0.492029	2.70197
404	20865	242194_at	20864	-3.2247	-1.17103	0.363142	0.47635	2.70197
405	19980	237441_at	19979	-3.21883	-1.16557	0.362108	0.475193	2.70197
406	19334	235278_at	19333	-3.21711	-1.33123	0.413798	0.44202	2.70197
407	3574	203217_s_at	3573	-3.21257	-1.14595	0.356707	0.481201	2.70197
408	20620	240282_at	20619	-3.21021	-1.3484	0.420033	0.432001	2.70197
409	732	1558515_at	731	-3.20833	-1.29623	0.40402	0.443309	2.70197
410	860	1559988_at	859	-3.20318	-1.48392	0.463264	0.407745	2.70197
411	907	1561266_at	906	-3.1996	-1.24477	0.38904	0.453925	2.70197
412	8744	213167_s_at	8743	-3.19666	-1.89997	0.594362	0.318645	2.70197
413	19756	236267_at	19755	-3.19491	-1.19685	0.374612	0.465837	2.70197
414	16275	227108_at	16274	-3.19465	-1.21556	0.380499	0.46224	2.70197
415	16525	227458_at	16524	-3.19378	-1.1291	0.353532	0.485134	2.70197
416	5400	206376_at	5399	-3.19196	-1.59917	0.500998	0.377501	2.70197
417	16757	227791_at	16756	-3.18963	-1.14258	0.358217	0.481703	2.70197
418	3979	203723_at	3978	-3.18916	-1.22517	0.384169	0.460991	2.70197
419	19569	235727_at	19568	-3.18741	-1.43716	0.450888	0.410841	2.70197
420	9980	216022_at	9979	-3.18586	-2.61721	0.821509	0.228711	2.70197
421	17592	229118_at	17591	-3.18451	-1.24159	0.389882	0.456216	2.70197
422	9358	214081_at	9357	-3.18104	-1.70293	0.535337	0.365151	2.70197
423	20847	242117_at	20846	-3.17939	-1.33052	0.418482	0.434527	2.70197
424	13948	224098_at	13947	-3.17775	-2.35379	0.740711	0.2769	2.70197
425	20675	240972_at	20674	-3.17442	-1.27753	0.402444	0.451344	2.70197
426	16823	227891_s_at	16822	-3.17441	-1.08622	0.34218	0.499715	2.70197
427	15594	226259_at	15593	-3.17425	-1.13697	0.358186	0.483165	2.70197
428	21171	243642_x_at	21170	-3.17128	-1.26474	0.398812	0.455676	2.70197
429	21296	244424_at	21295	-3.16509	-1.43687	0.453976	0.423829	2.70197
430	18273	230610_at	18272	-3.16479	-1.33409	0.421541	0.432884	2.70197
431	12842	222214_at	12841	-3.15676	-1.80464	0.571674	0.349341	2.70197
432	20688	241321_at	20687	-3.15477	-1.2929	0.409824	0.44802	2.70197
433	20496	239630_at	20495	-3.15184	-1.59869	0.507226	0.375018	2.70197
434	18730	232098_at	18729	-3.14848	-1.27682	0.405537	0.450479	2.70197
435	17443	228857_at	17442	-3.14835	-1.1111	0.352913	0.490029	2.70197
436	20000	237761_at	19999	-3.1481	-1.49207	0.47396	0.413891	2.70197
437	21219	243910_x_at	21218	-3.13079	-1.08114	0.345324	0.498112	2.70197
438	9718	214925_s_at	9717	-3.12991	-1.13692	0.363245	0.489795	2.70197
439	4751	204897_at	4750	-3.12951	-1.53867	0.491665	0.396051	2.70197
440	20898	242320_at	20897	-3.12079	-1.93947	0.621467	0.3267	2.70197
441	9634	214731_at	9633	-3.12065	-1.14329	0.366361	0.482919	2.70197
442	530	1556325_at	529	-3.11985	-3.05993	0.980796	0.191256	2.70197
443	19387	235382_at	19386	-3.11895	-1.93076	0.619042	0.331008	2.70197
444	21205	243834_at	21204	-3.11734	-1.59048	0.510203	0.394071	2.70197
445	18890	232746_at	18889	-3.11135	-1.39985	0.449916	0.42357	2.70197
446	3094	202638_s_at	3093	-3.1097	-1.64234	0.528136	0.377203	2.70197
447	10233	217482_at	10232	-3.10923	-1.81529	0.583839	0.356448	2.70197
448	15847	226576_at	15846	-3.10856	-1.38649	0.446023	0.430562	2.70197
449	16113	226901_at	16112	-3.1063	-1.48716	0.478755	0.410992	2.70197
450	680	1558034_s_at	679	-3.10418	-1.534	0.494172	0.40023	2.70197
451	21175	243656_at	21174	-3.10281	-1.17604	0.379025	0.471108	2.70197
452	9837	215269_at	9836	-3.10265	-2.14696	0.691978	0.30364	2.70197
453	17007	228165_at	17006	-3.09284	-1.17558	0.380098	0.482559	2.70197
454	20483	239544_at	20482	-3.09088	-2.35563	0.762124	0.291792	2.70197
455	5433	206496_at	5432	-3.08832	-2.91856	0.94503	0.256515	2.70197
456	604	1557196_a_at	603	-3.08497	-1.48888	0.482624	0.408393	2.70197
457	10246	217518_at	10245	-3.08348	-1.12296	0.364187	0.493015	2.70197
458	6806	209612_s_at	6805	-3.08039	-2.6224	0.851323	0.25265	2.70197
459	20857	242143_at	20856	-3.07677	-1.50561	0.489347	0.412032	2.70197
460	20787	241864_x_at	20786	-3.07464	-1.32798	0.431912	0.439664	2.70197
461	953	1562953_s_at	952	-3.07324	-1.35253	0.440098	0.434471	2.70197
462	20515	239734_at	20514	-3.07258	-1.52338	0.495797	0.401801	2.70197
463	765	1558740_s_at	764	-3.07133	-1.22436	0.398641	0.466145	2.70197
464	21161	243584_at	21160	-3.07055	-1.64434	0.535518	0.370932	2.70197
465	7230	210511_s_at	7229	-3.06146	-1.52011	0.496529	0.403366	2.70197
466	8795	213236_at	8794	-3.06111	-1.4281	0.466529	0.413985	2.70197
467	18623	231859_at	18622	-3.0584	-1.15897	0.378946	0.482223	2.70197
468	9887	215515_at	9886	-3.05566	-1.99827	0.653957	0.324168	2.70197
469	20218	238673_at	20217	-3.04773	-1.25765	0.412651	0.462307	2.70197
470	17363	228731_at	17362	-3.04129	-1.91521	0.629737	0.332543	2.70197
471	44	1552584_at	43	-3.03467	-1.5186	0.500418	0.398791	2.70197
472	19025	233648_at	19024	-3.03364	-3.27006	1.07794	0.231808	2.70197
473	19662	235985_at	19661	-3.03089	-1.72603	0.569481	0.372196	2.70197
474	19267	235157_at	19266	-3.02211	-1.54088	0.50987	0.397557	2.70197
475	2556	202008_s_at	2555	-3.02208	-1.37938	0.456435	0.436212	2.70197
476	6962	209859_at	6961	-3.02164	-2.90645	0.96188	0.236254	2.70197
477	4533	204524_at	4532	-3.01964	-1.1685	0.386968	0.482173	2.70197
478	588	1557113_at	587	-3.01564	-2.06002	0.683111	0.322344	2.70197
479	21068	242968_at	21067	-3.01283	-1.66232	0.551747	0.393902	2.70197
480	21257	244132_x_at	21256	-3.01121	-1.38933	0.461386	0.438862	2.70197
481	12810	222146_s_at	12809	-3.01052	-1.28871	0.428071	0.445553	2.70197
482	864	1560049_at	863	-3.01012	-2.61394	0.868384	0.261024	2.70197
483	19716	236168_at	19715	-2.99769	-2.33632	0.779373	0.286437	2.70197
484	12453	221558_s_at	12452	-2.99191	-1.75797	0.587573	0.390487	3.44436
485	11513	219132_at	11512	-2.98827	-1.1964	0.400366	0.471072	3.44436
486	18351	230783_at	18350	-2.98724	-1.74552	0.584325	0.378288	3.44436
487	4061	203828_s_at	4060	-2.97445	-2.20857	0.742515	0.287668	3.44436
488	20646	240438_at	20645	-2.97347	-1.14383	0.384679	0.489165	3.44436
489	520	1556277_a_at	519	-2.96751	-1.27285	0.428927	0.456593	3.44436
490	20954	242541_at	20953	-2.96546	-1.43198	0.482888	0.420719	3.44436
491	7158	210279_at	7157	-2.96394	-1.30232	0.439388	0.448226	3.44436
492	455	1555935_s_at	454	-2.96381	-1.24598	0.420397	0.460981	3.44436
493	20709	241399_at	20708	-2.95689	-1.27538	0.431327	0.455116	3.44436
494	15480	226122_at	15479	-2.9543	-1.69331	0.573169	0.380248	3.44436
495	9795	215139_at	9794	-2.94721	-1.17684	0.399306	0.483283	3.44436
496	608	1557246_at	607	-2.94574	-2.8389	0.96373	0.253256	3.44436
497	6807	209613_s_at	6806	-2.93625	-2.54164	0.865608	0.27442	3.44436
498	18268	230589_at	18267	-2.93583	-1.2522	0.426524	0.47138	3.44436
499	21250	244075_at	21249	-2.93441	-1.26305	0.430426	0.463344	3.44436
500	18831	232458_at	18830	-2.93259	-1.30897	0.446354	0.456286	3.44436
501	19964	237310_at	19963	-2.9309	-2.18346	0.744981	0.365643	3.44436
502	19490	235561_at	19489	-2.92968	-1.19059	0.40639	0.477749	3.44436
503	12095	220244_at	12094	-2.9256	-1.36984	0.468225	0.445497	3.44436
504	18886	232716_at	18885	-2.92252	-1.61689	0.553251	0.397515	3.44436
505	21373	244859_at	21372	-2.92137	-1.47489	0.504861	0.429095	3.44436
506	3905	203628_at	3904	-2.91789	-1.29128	0.44254	0.44788	3.44436
507	20011	237953_at	20010	-2.91545	-3.24475	1.11295	0.2215	3.44436
508	17762	229434_at	17761	-2.91399	-1.12833	0.387213	0.497047	3.44436
509	4814	205003_at	4813	-2.91192	-1.16667	0.400653	0.484399	3.44436
510	5146	205666_at	5145	-2.90837	-2.80338	0.963903	0.27525	3.44436
511	1113	1569512_at	1112	-2.90271	-1.74644	0.601658	0.367634	3.44436
512	3140	202688_at	3139	-2.89806	-1.28403	0.443064	0.467104	3.44436
513	16422	227318_at	16421	-2.89783	-1.4278	0.492713	0.42489	3.44436
514	10277	217617_at	10276	-2.89684	-2.15065	0.742411	0.324512	3.44436
515	7298	210692_s_at	7297	-2.89104	-1.32252	0.457454	0.453301	3.44436
516	19224	235079_at	19223	-2.88691	-1.38817	0.480848	0.430035	3.44436
517	18029	229991_s_at	18028	-2.88507	-1.20879	0.418981	0.4776	3.44436
518	21530	40665_at	21529	-2.884	-1.76282	0.611243	0.402067	3.44436
519	20909	242343_x_at	20908	-2.8812	-1.14579	0.397676	0.489962	3.44436
520	408	1555800_at	407	-2.88001	-2.54563	0.883898	0.25857	3.44436
521	5242	205908_s_at	5241	-2.87642	-1.55907	0.542016	0.414548	3.44436
522	513	1556204_a_at	512	-2.8707	-1.43729	0.500677	0.425786	3.44436
523	17184	228455_at	17183	-2.8704	-1.48284	0.516597	0.419439	3.44436
524	13620	223322_at	13619	-2.87011	-1.24981	0.435459	0.463598	3.44436
525	18848	232529_at	18847	-2.86934	-1.14184	0.397946	0.493166	3.44436
526	18870	232636_at	18869	-2.86545	-1.60684	0.560763	0.406301	3.44436
527	19255	235138_at	19254	-2.86406	-2.26159	0.789647	0.298861	3.44436
528	15737	226431_at	15736	-2.86287	-1.29616	0.452748	0.447597	3.44436
529	726	1558404_at	725	-2.85792	-1.21553	0.425322	0.473727	3.44436
530	10243	217504_at	10242	-2.8526	-1.62896	0.571043	0.390864	3.44436
531	20928	242431_at	20927	-2.85193	-1.48117	0.519357	0.416469	3.44436
532	984	1564378_a_at	983	-2.84724	-1.90075	0.667575	0.376206	3.44436
533	640	1557543_at	639	-2.84632	-2.06531	0.725605	0.356168	3.44436
534	536	1556352_at	535	-2.84059	-2.24203	0.789282	0.305447	3.44436
535	12931	222407_s_at	12930	-2.8295	-1.43728	0.507962	0.42692	3.44436
536	20740	241679_at	20739	-2.82667	-1.86617	0.6602	0.357859	3.44436
537	829	1559449_a_at	828	-2.82583	-1.79943	0.63678	0.376349	3.44436
538	12058	220154_at	12057	-2.82462	-1.29728	0.459277	0.459568	3.44436
539	603	1557195_at	602	-2.82304	-1.19596	0.423643	0.484386	3.44436
540	5190	205794_s_at	5189	-2.82189	-1.56258	0.553735	0.393294	3.44436
541	5580	207016_s_at	5579	-2.81167	-1.97182	0.701299	0.343512	3.44436
542	20907	242340_at	20906	-2.80916	-1.70505	0.606959	0.388288	3.44436
543	9734	214967_at	9733	-2.80875	-1.82317	0.649102	0.383333	3.44436
544	6396	209098_s_at	6395	-2.80859	-1.18615	0.422329	0.484229	3.44436
545	19061	233903_s_at	19060	-2.8052	-1.64126	0.585077	0.388995	3.44436
546	16268	227099_s_at	16267	-2.80447	-1.46226	0.521403	0.45045	3.44436
547	3806	203505_at	3805	-2.80396	-1.29461	0.461709	0.473125	3.44436
548	16730	227749_at	16729	-2.80251	-1.72454	0.615356	0.38082	3.44436
549	11557	219195_at	11556	-2.80118	-1.34561	0.480372	0.45581	3.44436
550	19251	235131_at	19250	-2.79847	-1.19496	0.427006	0.476957	3.44436
551	18975	233313_at	18974	-2.79165	-1.57661	0.564759	0.411797	3.44436
552	867	1560082_at	866	-2.79111	-1.61263	0.577772	0.414206	3.44436
553	20401	239227_at	20400	-2.79068	-2.33534	0.836833	0.313757	3.44436
554	7017	209948_at	7016	-2.78991	-2.38406	0.85453	0.306999	3.44436
555	10769	218211_s_at	10768	-2.78518	-1.28536	0.461502	0.461374	3.44436
556	4775	204938_s_at	4774	-2.78437	-2.38943	0.85816	0.300435	3.44436
557	12877	222282_at	12876	-2.78028	-2.14862	0.772807	0.344343	3.44436
558	12210	220825_s_at	12209	-2.76688	-1.50676	0.54457	0.425498	3.44436
559	21196	243792_x_at	21195	-2.76491	-1.36373	0.49323	0.456853	3.44436
560	11058	218532_s_at	11057	-2.76047	-1.21301	0.439421	0.48804	3.44436
561	7125	210198_s_at	7124	-2.7561	-2.04157	0.740745	0.336304	3.44436
562	7938	212224_at	7937	-2.7557	-3.03082	1.09984	0.238231	3.44436
563	967	1563469_at	966	-2.75245	-1.2028	0.436993	0.489526	3.44436
564	18348	230778_at	18347	-2.75051	-1.37259	0.499031	0.452949	3.44436
565	19778	236335_at	19777	-2.74126	-1.4149	0.516149	0.439063	3.44436
566	19954	237239_at	19953	-2.73817	-1.39125	0.508094	0.443413	3.44436
567	12005	220003_at	12004	-2.73715	-1.44374	0.527461	0.44371	3.44436
568	3015	202549_at	3014	-2.73603	-1.22717	0.448521	0.475988	3.44436
569	17745	229407_at	17744	-2.73563	-2.51506	0.919371	0.308685	3.44436
570	5159	205700_at	5158	-2.73516	-1.77661	0.649546	0.374656	3.44436
571	18853	232556_at	18852	-2.72847	-1.83981	0.674303	0.368769	3.44436
572	18376	230879_at	18375	-2.72349	-1.24673	0.457768	0.476103	3.44436
573	11832	219619_at	11831	-2.71934	-2.43354	0.894903	0.313772	3.44436
574	18938	233044_at	18937	-2.71825	-1.58222	0.582071	0.406623	3.44436
575	21375	244871_s_at	21374	-2.718	-1.52985	0.56286	0.420864	3.44436
576	9116	213668_s_at	9115	-2.71277	-1.63745	0.603609	0.393207	3.44436
577	2690	202158_s_at	2689	-2.70944	-1.16419	0.429677	0.492875	3.44436
578	14962	225511_at	14961	-2.70813	-1.44814	0.534739	0.447139	3.44436
579	20599	240128_at	20598	-2.70667	-1.80318	0.666198	0.398549	3.44436
580	19896	236843_at	19895	-2.7046	-2.90762	1.07507	0.258996	3.44436
581	20583	240030_at	20582	-2.69738	-1.20927	0.448313	0.489127	4.47612
582	675	1558011_at	674	-2.69438	-1.43259	0.531694	0.433269	4.47612
583	18970	233261_at	18969	-2.68705	-1.60676	0.597964	0.414513	4.47612
584	26	1552334_at	25	-2.68662	-1.33888	0.498352	0.471207	4.47612
585	7379	210942_s_at	7378	-2.68587	-1.39704	0.520143	0.433428	4.47612
586	17299	228623_at	17298	-2.68143	-2.66803	0.995002	0.276938	4.47612
587	20888	242290_at	20887	-2.67823	-1.47491	0.550702	0.438774	4.47612
588	97	1553129_at	96	-2.67604	-1.26007	0.470872	0.480401	4.47612
589	890	1560680_at	889	-2.67578	-2.40671	0.899445	0.364558	4.47612
590	2533	201983_s_at	2532	-2.67438	-1.21251	0.45338	0.478417	4.47612
591	19834	236561_at	19833	-2.67079	-1.95051	0.730312	0.38119	4.47612
592	8554	212935_at	8553	-2.66849	-1.89491	0.710107	0.400521	4.47612
593	21307	244474_at	21306	-2.66849	-1.22034	0.457314	0.492627	4.47612
594	21162	243589_at	21161	-2.66704	-1.34212	0.503225	0.457935	4.47612
595	3630	203289_s_at	3629	-2.66409	-1.19952	0.450257	0.491617	4.47612
596	21284	244358_at	21283	-2.66375	-1.72428	0.647315	0.398688	4.47612
597	1138	1570301_at	1137	-2.66341	-1.33783	0.502301	0.458024	4.47612
598	7802	212076_at	7801	-2.65567	-1.5662	0.589757	0.4022	4.47612
599	18399	230962_at	18398	-2.65326	-1.36992	0.516316	0.460088	4.47612
600	16809	227870_at	16808	-2.65318	-1.31619	0.49608	0.465301	4.47612
601	19926	236996_at	19925	-2.64515	-1.15837	0.437924	0.496117	4.47612
602	20529	239783_at	20528	-2.63585	-2.4123	0.915186	0.31476	4.47612
603	18821	232411_at	18820	-2.63538	-2.91024	1.10429	0.381875	4.47612
604	18909	232865_at	18908	-2.61986	-1.39089	0.530901	0.449343	4.47612
605	21185	243709_at	21184	-2.61923	-1.4335	0.547299	0.443986	4.47612
606	18983	233346_at	18982	-2.61806	-2.23746	0.854627	0.345376	4.47612
607	624	1557360_at	623	-2.61705	-1.21928	0.465898	0.479791	4.47612
608	18894	232784_at	18893	-2.61474	-1.62023	0.619653	0.414682	4.47612
609	21095	243091_at	21094	-2.60593	-1.50224	0.57647	0.430787	4.47612
610	9823	215223_s_at	9822	-2.59779	-1.16334	0.447818	0.495752	4.47612
611	18760	232174_at	18759	-2.5924	-1.41377	0.54535	0.446375	4.47612
612	9818	215206_at	9817	-2.58877	-2.06989	0.799566	0.391363	4.47612
613	13457	223130_s_at	13456	-2.57448	-1.2058	0.468367	0.487277	4.47612
614	1008	1565689_at	1007	-2.56887	-2.14534	0.835131	0.416659	4.47612
615	4141	203951_at	4140	-2.56833	-1.33667	0.520443	0.456254	4.47612
616	20741	241681_at	20740	-2.56496	-1.48492	0.578926	0.447683	4.47612
617	19215	235061_at	19214	-2.56488	-1.49928	0.584542	0.424046	4.47612
618	12599	221792_at	12598	-2.56325	-1.37079	0.534785	0.468071	4.47612

## Sheet: Skin.RA.Yes.No
Current FDR Value:	0.0472306
Number of Upregulated Genes:	463
	Row	Gene ID	Gene Name	Score(d)	Numerator(r)	Denominator(s+s0)	Fold Change	q-value(%)
1	19003	233533_at	19002	8.14672	2.35336	0.288872	5.86265	0
2	19527	235629_at	19526	7.91449	1.67701	0.211891	3.39574	0
3	4105	203889_at	4104	7.88131	2.74271	0.348002	8.23833	0
4	387	1555673_at	386	7.68633	2.93892	0.382356	10.2457	0
5	5780	207826_s_at	5779	7.44254	2.33933	0.314319	5.98906	0
6	4581	204597_x_at	4580	7.43063	2.10665	0.283509	4.9934	0
7	1925	201309_x_at	1924	7.32888	2.15384	0.293884	5.26364	0
8	6255	208937_s_at	6254	7.29847	3.79151	0.519494	23.6746	0
9	1679	201042_at	1678	7.13879	2.36508	0.331299	6.29656	0
10	14989	225541_at	14988	7.04114	1.41377	0.200787	2.81937	0
11	18333	230746_s_at	18332	6.89787	2.18269	0.31643	5.54883	0
12	6624	209373_at	6623	6.78309	1.74109	0.256681	3.70734	0
13	8564	212946_at	8563	6.68531	1.54412	0.230973	3.14972	0
14	15754	226452_at	15753	6.46227	1.15221	0.178299	2.3095	0
15	1274	200622_x_at	1273	6.41998	1.11883	0.174273	2.252	0
16	2419	201859_at	2418	6.41597	1.22439	0.190835	2.44985	0
17	12250	220976_s_at	12249	6.3677	2.6487	0.415958	8.05814	0
18	5417	206432_at	5416	6.21453	2.16454	0.348303	5.78377	0
19	16603	227560_at	16602	6.15964	1.07312	0.174218	2.17888	0
20	13718	223452_s_at	13717	6.13916	0.98124	0.159833	2.02821	0
21	306	1554794_a_at	305	6.10761	0.993123	0.162604	2.04783	0
22	10561	217979_at	10560	5.97401	1.55544	0.260367	3.26646	0
23	20653	240509_s_at	20652	5.95734	1.61322	0.270795	3.52567	0
24	19507	235591_at	19506	5.94698	1.47154	0.247444	3.03105	0
25	896	1560851_at	895	5.94016	2.18045	0.367069	5.78383	0
26	19460	235504_at	19459	5.88657	1.84558	0.313524	4.28171	0
27	13811	223618_at	13810	5.79465	1.03978	0.179437	2.13911	0
28	4434	204363_at	4433	5.77937	1.86146	0.322088	4.64887	0
29	4580	204595_s_at	4579	5.71113	2.87666	0.503693	11.2227	0
30	9698	214866_at	9697	5.66617	1.22552	0.216287	2.49105	0
31	12789	222108_at	12788	5.53312	1.42975	0.258399	2.96436	0
32	18192	230372_at	18191	5.46926	1.6117	0.294682	3.59594	0
33	910	1561418_at	909	5.44356	1.50917	0.27724	3.29473	0
34	4570	204580_at	4569	5.4198	3.75685	0.69317	47.5547	0
35	5389	206343_s_at	5388	5.38898	1.25694	0.233243	2.57936	0
36	12897	222344_at	12896	5.26481	1.29393	0.245769	2.73888	0
37	16092	226876_at	16091	5.259	1.23427	0.234697	2.54206	0
38	13857	223710_at	13856	5.25859	3.02948	0.576102	14.7746	0
39	17160	228415_at	17159	5.24785	0.948047	0.180654	2.00912	0
40	20393	239201_at	20392	5.22772	1.38784	0.265477	2.87132	0
41	3737	203418_at	3736	5.06655	1.25292	0.247293	2.59045	0
42	5217	205846_at	5216	5.06456	2.13301	0.421164	5.93672	0
43	5399	206375_s_at	5398	5.05901	1.85786	0.367237	4.68278	0
44	19135	234880_x_at	19134	5.02893	2.75187	0.547208	11.4522	0
45	18356	230799_at	18355	4.99848	1.48557	0.297205	3.2781	0
46	13847	223687_s_at	13846	4.97352	1.24793	0.250915	2.60305	0
47	20932	242450_at	20931	4.96035	1.20822	0.243576	2.52196	0
48	10343	217755_at	10342	4.9364	1.06726	0.216203	2.24411	0
49	903	1561064_a_at	902	4.90454	1.53074	0.312107	3.37552	0
50	3084	202628_s_at	3083	4.88453	1.0219	0.209212	2.15992	0
51	11634	219310_at	11633	4.87306	1.15547	0.237114	2.4078	0
52	3083	202627_s_at	3082	4.86944	1.50439	0.308946	3.32561	0
53	12673	221901_at	12672	4.86577	1.44756	0.297499	3.19036	0
54	7229	210510_s_at	7228	4.86423	0.950084	0.19532	2.03723	0
55	4465	204421_s_at	4464	4.83335	1.30104	0.269179	2.76124	0
56	414	1555826_at	413	4.80419	1.80714	0.376159	4.34022	0
57	21346	244701_at	21345	4.78036	2.07702	0.43449	6.08201	0
58	4591	204614_at	4590	4.75501	2.46631	0.518677	13.2906	0
59	370	1555471_a_at	369	4.74202	1.48739	0.313662	3.45562	0
60	18311	230710_at	18310	4.72116	1.35002	0.285951	2.99419	0
61	20003	237817_at	20002	4.70993	1.00851	0.214125	2.13602	0
62	15082	225647_s_at	15081	4.69972	1.0635	0.226291	2.25934	0
63	9614	214702_at	9613	4.684	0.975978	0.208364	2.08673	0
64	5350	206186_at	5349	4.66138	0.974329	0.209022	2.08073	0
65	5570	206969_at	5569	4.65579	2.00379	0.430386	5.92898	0
66	11367	218934_s_at	11366	4.63803	1.77109	0.381864	5.00446	0
67	9951	215813_s_at	9950	4.63012	1.55359	0.33554	3.64595	0
68	17062	228253_at	17061	4.61923	1.13321	0.245325	2.42026	0
69	4420	204347_at	4419	4.61197	1.03583	0.224596	2.19273	0
70	3349	202935_s_at	3348	4.60853	1.465	0.317889	3.381	0
71	1871	201250_s_at	1870	4.58268	1.45009	0.316429	3.26161	0
72	17782	229479_at	17781	4.5816	1.26127	0.275291	2.75865	0
73	4880	205128_x_at	4879	4.56551	1.59596	0.349569	3.78614	0
74	12522	221685_s_at	12521	4.55335	1.07675	0.236473	2.27623	0
75	18140	230250_at	18139	4.49849	2.03472	0.452311	8.24472	0
76	5735	207667_s_at	5734	4.49402	0.964345	0.214584	2.09225	0
77	16242	227068_at	16241	4.49064	1.05655	0.235278	2.28465	0
78	3286	202856_s_at	3285	4.48393	1.33644	0.298051	2.9278	0
79	2630	202095_s_at	2629	4.48106	2.07728	0.463569	6.09992	0
80	20539	239814_at	20538	4.4801	1.4443	0.322381	3.27894	0
81	5414	206421_s_at	5413	4.46888	2.33005	0.521395	11.3997	0
82	5920	208447_s_at	5919	4.44784	1.39966	0.314683	3.19673	0
83	3348	202934_at	3347	4.44665	1.04369	0.234713	2.23952	0
84	17550	229055_at	17549	4.38345	0.976519	0.222774	2.10663	0
85	7605	211713_x_at	7604	4.36367	0.975294	0.223503	2.12401	0
86	6906	209765_at	6905	4.35269	0.960682	0.22071	2.08653	0
87	8313	212654_at	8312	4.34082	0.99479	0.229171	2.15503	0
88	6546	209278_s_at	6545	4.30315	2.40574	0.559065	10.8507	0
89	21621	52837_at	21620	4.30193	0.990816	0.230319	2.1679	0
90	5233	205885_s_at	5232	4.29258	0.918361	0.213941	2.00997	0
91	4696	204790_at	4695	4.28357	1.04099	0.24302	2.24551	0
92	9493	214337_at	9492	4.26458	0.946358	0.221911	2.06776	0
93	11792	219555_s_at	11791	4.25468	0.971737	0.228393	2.12688	0
94	16169	226973_at	16168	4.25204	0.969681	0.228051	2.11003	0
95	3001	202533_s_at	3000	4.24124	1.00483	0.23692	2.17449	0
96	2408	201848_s_at	2407	4.23796	0.983189	0.231996	2.13734	0
97	2843	202338_at	2842	4.23356	1.77603	0.419511	5.01234	0
98	19720	236180_at	19719	4.20911	1.36963	0.325397	3.20798	0.0963185
99	9613	214701_s_at	9612	4.20547	1.02877	0.244626	2.21969	0.0963185
100	5810	207980_s_at	5809	4.18092	0.999191	0.238988	2.15034	0.0963185
101	19957	237252_at	19956	4.17243	1.8402	0.441039	5.62546	0.0963185
102	10053	216336_x_at	10052	4.1664	0.947515	0.227418	2.07547	0.0963185
103	14890	225424_at	14889	4.15915	0.98049	0.235743	2.13443	0.0963185
104	5210	205828_at	5209	4.15428	2.4874	0.598755	15.1962	0.0963185
105	16864	227949_at	16863	4.14014	1.05422	0.254633	2.28683	0.0963185
106	19769	236304_at	19768	4.12358	1.70743	0.414065	5.72985	0.0963185
107	939	1562367_at	938	4.11226	1.74686	0.424792	4.66457	0.0963185
108	9013	213522_s_at	9012	4.11163	1.2993	0.316005	2.86315	0.0963185
109	9390	214121_x_at	9389	4.10564	0.990272	0.241198	2.18887	0.0963185
110	8202	212527_at	8201	4.09653	1.00342	0.244944	2.20138	0.0963185
111	3721	203399_x_at	3720	4.08157	0.905992	0.221971	2.03507	0.0963185
112	5471	206595_at	5470	4.07529	0.931638	0.228606	2.0454	0.0963185
113	2629	202094_at	2628	4.05899	2.56873	0.632849	12.8105	0.0963185
114	4720	204830_x_at	4719	4.05512	1.04653	0.258075	2.30468	0.0963185
115	3843	203554_x_at	3842	4.02301	1.40295	0.348732	3.108	0.0963185
116	7124	210195_s_at	7123	4.00906	1.54272	0.384809	3.82801	0.0963185
117	7059	210048_at	7058	3.99917	0.913554	0.228436	2.05282	0.0963185
118	13880	223795_at	13879	3.99344	0.943266	0.236204	2.10841	0.0963185
119	586	1557094_at	585	3.98255	1.62492	0.40801	4.28709	0.0963185
120	873	1560208_at	872	3.9635	1.70555	0.430315	5.18915	0.0963185
121	19406	235417_at	19405	3.95581	1.2805	0.323701	2.88764	0.0963185
122	703	1558199_at	702	3.93758	1.12558	0.285856	2.46678	0.0963185
123	12479	221591_s_at	12478	3.93749	1.9252	0.488941	5.77607	0.0963185
124	2981	202503_s_at	2980	3.92744	2.55352	0.650175	16.1231	0.0963185
125	11153	218644_at	11152	3.92492	2.31267	0.589226	12.2858	0.0963185
126	5639	207264_at	5638	3.9142	0.959072	0.245024	2.0932	0.0963185
127	13320	222958_s_at	13319	3.88901	1.80236	0.463451	4.79305	0.0963185
128	7179	210334_x_at	7178	3.88632	1.46306	0.376465	3.43935	0.0963185
129	19971	237372_at	19970	3.88262	0.909672	0.234293	2.05121	0.0963185
130	20394	239202_at	20393	3.87373	1.07351	0.277125	2.39715	0.0963185
131	4824	205024_s_at	4823	3.86672	0.932708	0.241215	2.08301	0.0963185
132	12507	221648_s_at	12506	3.86339	0.944073	0.244364	2.11997	0.0963185
133	11545	219179_at	11544	3.86144	1.12702	0.291867	2.56538	0.0963185
134	349	1555274_a_at	348	3.85955	0.907634	0.235166	2.06518	0.0963185
135	10901	218355_at	10900	3.85589	1.74215	0.451814	4.5343	0.0963185
136	3858	203571_s_at	3857	3.85262	1.2809	0.332474	2.93667	0.0963185
137	14886	225420_at	14885	3.8497	1.12104	0.291203	2.54717	0.0963185
138	214	1554163_at	213	3.84872	1.21899	0.316726	2.89014	0.0963185
139	2446	201890_at	2445	3.82126	1.5815	0.413867	4.10554	0.0963185
140	10123	216870_x_at	10122	3.81239	0.919213	0.241112	2.07389	0.0963185
141	10300	217682_at	10299	3.80026	1.05405	0.277362	2.38271	0.0963185
142	3044	202580_x_at	3043	3.79265	1.29516	0.341491	2.95131	0.0963185
143	20077	238180_at	20076	3.76584	0.995494	0.264348	2.2291	0.232675
144	9527	214452_at	9526	3.76415	0.895133	0.237805	2.00923	0.232675
145	17456	228890_at	17455	3.749	1.09554	0.292222	2.49202	0.232675
146	20705	241386_at	20704	3.73242	1.46664	0.392947	4.10958	0.232675
147	6910	209773_s_at	6909	3.73037	1.66534	0.446428	4.58245	0.232675
148	17615	229155_at	17614	3.72796	2.08459	0.559178	8.09842	0.232675
149	13608	223307_at	13607	3.71848	1.54031	0.414232	3.70924	0.232675
150	6678	209440_at	6677	3.71738	1.06751	0.287168	2.39337	0.232675
151	17772	229456_s_at	17771	3.69949	1.37042	0.370434	3.97164	0.232675
152	6545	209277_at	6544	3.69084	1.64565	0.445875	4.74908	0.232675
153	7521	211456_x_at	7520	3.68145	1.35309	0.367543	3.26439	0.232675
154	9189	213791_at	9188	3.66468	1.04137	0.284164	2.37075	0.232675
155	3350	202936_s_at	3349	3.66344	1.33364	0.36404	3.18636	0.232675
156	7234	210519_s_at	7233	3.66092	1.00492	0.2745	2.27361	0.232675
157	6309	208998_at	6308	3.65745	1.38726	0.379298	3.46393	0.232675
158	2247	201656_at	2246	3.63549	1.08623	0.298785	2.47833	0.232675
159	115	1553530_a_at	114	3.62651	0.920705	0.253882	2.10838	0.232675
160	4884	205132_at	4883	3.59123	1.58009	0.439984	4.73702	0.232675
161	21032	242856_at	21031	3.58543	1.34471	0.375049	3.47426	0.232675
162	13834	223658_at	13833	3.57316	1.279	0.357947	3.27181	0.232675
163	11068	218542_at	11067	3.56646	1.41076	0.395563	3.38235	0.232675
164	273	1554553_s_at	272	3.56407	0.993844	0.278851	2.28187	0.232675
165	15844	226573_at	15843	3.56322	1.29158	0.362475	3.58375	0.232675
166	7357	210868_s_at	7356	3.5537	1.03538	0.291354	2.3893	0.232675
167	3571	203214_x_at	3570	3.53771	1.3493	0.381404	3.28348	0.298452
168	17074	228273_at	17073	3.53287	1.39612	0.395181	3.29966	0.298452
169	11525	219148_at	11524	3.51195	1.46511	0.417179	3.69013	0.298452
170	10814	218260_at	10813	3.49964	0.880501	0.251598	2.0498	0.298452
171	10209	217383_at	10208	3.49086	0.886612	0.253981	2.02411	0.298452
172	16439	227339_at	16438	3.48217	0.930315	0.267166	2.1473	0.298452
173	2418	201858_s_at	2417	3.47704	1.86624	0.536733	6.9482	0.298452
174	4103	203887_s_at	4102	3.47365	1.79671	0.517239	6.37506	0.298452
175	3619	203276_at	3618	3.47333	1.43087	0.411958	3.47978	0.298452
176	527	1556316_s_at	526	3.47303	1.01666	0.292729	2.33667	0.298452
177	10174	217165_x_at	10173	3.47163	1.16748	0.336291	2.76995	0.298452
178	7255	210587_at	7254	3.46648	1.45298	0.419151	3.94383	0.298452
179	6795	209594_x_at	6794	3.46409	1.02959	0.297218	2.40606	0.298452
180	3700	203372_s_at	3699	3.45355	1.39729	0.404594	3.72535	0.298452
181	17823	229551_x_at	17822	3.44872	1.28355	0.372182	3.09844	0.298452
182	7752	212020_s_at	7751	3.43652	1.64693	0.479243	5.95794	0.298452
183	5424	206461_x_at	5423	3.42976	1.24849	0.364016	3.04076	0.298452
184	17100	228323_at	17099	3.42682	1.48364	0.432951	3.78983	0.298452
185	19496	235572_at	19495	3.40697	1.50709	0.442354	4.00381	0.298452
186	598	1557161_at	597	3.3991	1.06556	0.313483	2.53092	0.298452
187	13099	222608_s_at	13098	3.39654	1.48773	0.438014	3.65084	0.298452
188	4844	205066_s_at	4843	3.39023	1.05568	0.311388	2.53671	0.298452
189	20200	238621_at	20199	3.39001	1.00619	0.29681	2.31867	0.298452
190	1752	201123_s_at	1751	3.38087	1.43235	0.423664	3.98923	0.298452
191	2264	201673_s_at	2263	3.37842	0.908073	0.268787	2.07523	0.298452
192	2275	201690_s_at	2274	3.36913	1.63417	0.485042	5.39557	0.298452
193	14435	224917_at	14434	3.35944	0.883855	0.263096	2.09362	0.298452
194	941	1562415_a_at	940	3.35691	1.34337	0.400182	4.0022	0.298452
195	11519	219140_s_at	11518	3.35451	1.78444	0.531953	6.32507	0.298452
196	4104	203888_at	4103	3.35247	1.93886	0.578339	7.77023	0.298452
197	11751	219493_at	11750	3.34692	1.42241	0.424992	3.75031	0.298452
198	15876	226614_s_at	15875	3.34491	1.06649	0.31884	2.57978	0.298452
199	6873	209709_s_at	6872	3.34462	1.38467	0.413999	3.33042	0.298452
200	8943	213421_x_at	8942	3.34298	1.76739	0.528689	6.38122	0.298452
201	9071	213603_s_at	9070	3.3417	0.956662	0.28628	2.21346	0.298452
202	130	1553635_s_at	129	3.34142	1.38053	0.413156	3.72362	0.298452
203	927	1561908_a_at	926	3.34081	1.27727	0.382324	3.26287	0.298452
204	9922	215708_s_at	9921	3.33714	0.911659	0.273186	2.14858	0.298452
205	10652	218084_x_at	10651	3.33421	0.845785	0.253669	2.00914	0.298452
206	9388	214119_s_at	9387	3.3318	0.927856	0.278485	2.19455	0.298452
207	9525	214446_at	9524	3.32352	0.958195	0.288308	2.25162	0.298452
208	3570	203213_at	3569	3.31833	1.22952	0.370524	2.90322	0.298452
209	21225	243940_at	21224	3.31592	1.00118	0.30193	2.33845	0.298452
210	5618	207165_at	5617	3.31275	1.59504	0.481485	4.60675	0.298452
211	11624	219295_s_at	11623	3.30437	1.04666	0.31675	2.42247	0.419803
212	5937	208577_at	5936	3.29949	2.28908	0.693769	13.7916	0.419803
213	20858	242147_at	20857	3.29257	1.06063	0.322129	2.57777	0.419803
214	12206	220794_at	12205	3.28329	1.64748	0.501778	5.6686	0.419803
215	21259	244166_at	21258	3.28059	1.17548	0.358315	3.08411	0.419803
216	14293	224762_at	14292	3.26952	1.02501	0.313505	2.42871	0.419803
217	19679	236044_at	19678	3.26868	1.09394	0.334674	2.68112	0.419803
218	13878	223786_at	13877	3.26511	1.34712	0.41258	3.49369	0.419803
219	19480	235545_at	19479	3.26262	1.54413	0.47328	4.55741	0.419803
220	12761	222039_at	12760	3.25489	1.85585	0.570172	6.62159	0.419803
221	4897	205159_at	4896	3.24791	0.901391	0.277529	2.15273	0.419803
222	20764	241763_s_at	20763	3.24575	1.69566	0.522427	9.29973	0.419803
223	1909	201292_at	1908	3.22802	1.31591	0.407651	3.16609	0.419803
224	10058	216379_x_at	10057	3.21702	1.28228	0.398591	3.38705	0.419803
225	5342	206172_at	5341	3.21333	2.31056	0.719054	19.1271	0.419803
226	20159	238532_at	20158	3.21068	0.874401	0.272341	2.08331	0.419803
227	9562	214587_at	9561	3.21021	1.15626	0.360184	3.01782	0.419803
228	5939	208581_x_at	5938	3.18527	0.98413	0.308963	2.40237	0.419803
229	8560	212942_s_at	8559	3.17913	1.22405	0.385028	3.4887	0.419803
230	19027	233660_at	19026	3.17875	0.829471	0.260943	2.00065	0.419803
231	7663	211924_s_at	7662	3.16818	0.903091	0.285051	2.1477	0.419803
232	16329	227183_at	16328	3.16208	1.44802	0.457931	4.7249	0.419803
233	18215	230424_at	18214	3.15785	0.990721	0.313733	2.29494	0.419803
234	2069	201467_s_at	2068	3.14631	1.17406	0.373153	2.88436	0.419803
235	17856	229610_at	17855	3.14061	1.12526	0.358292	2.64464	0.419803
236	4201	204033_at	4200	3.1352	1.11633	0.356063	2.70602	0.419803
237	19456	235496_at	19455	3.13033	0.865013	0.276333	2.07025	0.419803
238	4006	203755_at	4005	3.11751	1.38312	0.443663	3.59023	0.419803
239	3516	203148_s_at	3515	3.11706	0.851802	0.273271	2.00331	0.419803
240	978	1564200_at	977	3.11414	1.39018	0.44641	5.26273	0.419803
241	4625	204666_s_at	4624	3.10976	0.816781	0.262651	2.013	0.419803
242	12862	222261_at	12861	3.10502	0.911125	0.293436	2.12383	0.419803
243	4609	204641_at	4608	3.10149	1.36443	0.439926	3.39172	0.419803
244	5879	208257_x_at	5878	3.09758	0.99504	0.321231	2.47576	0.419803
245	8491	212859_x_at	8490	3.09387	0.970285	0.313615	2.45203	0.419803
246	5481	206632_s_at	5480	3.08233	1.4265	0.462801	3.89173	0.419803
247	20991	242687_at	20990	3.07921	1.91034	0.6204	10.3111	0.419803
248	7035	209994_s_at	7034	3.07462	0.988153	0.321391	2.48011	0.419803
249	9619	214710_s_at	9618	3.0728	1.45341	0.472991	3.84636	0.419803
250	19810	236480_at	19809	3.05389	1.9826	0.649204	11.1104	0.664579
251	15561	226218_at	15560	3.05279	1.08201	0.354432	2.63685	0.664579
252	3701	203373_at	3700	3.04707	1.1088	0.363889	2.81426	0.664579
253	4011	203764_at	4010	3.04256	1.4808	0.486695	4.2069	0.664579
254	5523	206796_at	5522	3.04165	0.876938	0.28831	2.12438	0.664579
255	3060	202597_at	3059	3.03939	1.45953	0.480206	5.37169	0.664579
256	4194	204026_s_at	4193	3.03755	1.07339	0.353373	2.61744	0.664579
257	3364	202954_at	3363	3.03175	1.04555	0.344866	2.50922	0.664579
258	7121	210187_at	7120	3.03135	1.01606	0.335183	2.46766	0.664579
259	2621	202085_at	2620	3.02959	0.879115	0.290177	2.13261	0.664579
260	6877	209714_s_at	6876	3.02771	1.13007	0.373243	2.72821	0.664579
261	17446	228868_x_at	17445	3.0221	1.48837	0.492495	4.75975	0.664579
262	4724	204834_at	4723	3.02187	1.93052	0.638849	9.0518	0.664579
263	9069	213599_at	9068	3.02011	1.28703	0.426152	3.4735	0.664579
264	17818	229538_s_at	17817	3.01709	1.36574	0.452669	3.54398	0.664579
265	11758	219502_at	11757	3.00964	1.10451	0.36699	2.75009	0.664579
266	11341	218899_s_at	11340	2.99893	1.19013	0.39685	3.12525	0.664579
267	5243	205909_at	5242	2.99824	0.85176	0.284086	2.06592	0.664579
268	21033	242857_at	21032	2.99243	0.865574	0.289255	2.17689	0.664579
269	4855	205081_at	4854	2.99098	1.00612	0.336385	2.49811	0.664579
270	10035	216269_s_at	10034	2.98226	1.05798	0.354759	2.61679	0.664579
271	16318	227165_at	16317	2.97502	1.79345	0.602835	8.23621	0.664579
272	15089	225655_at	15088	2.97436	1.00339	0.337348	2.39673	0.664579
273	4786	204962_s_at	4785	2.9679	1.34847	0.454351	3.68586	0.664579
274	18385	230910_s_at	18384	2.95631	0.986253	0.33361	2.38531	0.664579
275	5740	207692_s_at	5739	2.94574	1.08912	0.369729	2.66954	0.664579
276	7245	210559_s_at	7244	2.94194	1.42536	0.484496	4.06146	0.664579
277	3155	202705_at	3154	2.92613	1.49361	0.51044	4.92437	0.664579
278	11244	218755_at	11243	2.91914	2.13394	0.731017	12.7407	0.664579
279	12423	221521_s_at	12422	2.90045	1.10318	0.380349	2.92175	0.664579
280	6944	209829_at	6943	2.89951	1.14578	0.395164	2.91536	0.664579
281	11951	219877_at	11950	2.89907	1.18309	0.408093	3.23294	0.664579
282	3935	203665_at	3934	2.86364	0.881042	0.307665	2.16087	0.664579
283	21084	243023_at	21083	2.8631	0.990935	0.346106	2.4406	0.664579
284	4667	204745_x_at	4666	2.86071	0.89007	0.311136	2.28571	0.664579
285	11171	218662_s_at	11170	2.85411	1.04026	0.364477	2.53852	0.985277
286	7339	210814_at	7338	2.84976	0.816812	0.286624	2.0027	0.985277
287	9092	213629_x_at	9091	2.83817	1.26333	0.445121	3.79273	0.985277
288	21208	243843_at	21207	2.82535	1.42055	0.502788	4.73306	0.985277
289	20124	238452_at	20123	2.81611	1.15202	0.409081	2.94911	0.985277
290	5493	206685_at	5492	2.8147	1.12936	0.401235	3.16154	0.985277
291	19517	235609_at	19516	2.80629	1.11035	0.395663	2.70321	0.985277
292	1432	200783_s_at	1431	2.7956	0.972678	0.347932	2.35466	0.985277
293	21722	AFFX-HUMGAPDH/M33197_5_at	21721	2.7914	0.939217	0.336468	2.42289	0.985277
294	12104	220296_at	12103	2.78014	1.3094	0.470984	4.55123	0.985277
295	10457	217871_s_at	10456	2.75674	1.11284	0.40368	2.82114	0.985277
296	18187	230354_at	18186	2.7535	1.72529	0.626582	6.03906	0.985277
297	7754	212023_s_at	7753	2.74885	1.23676	0.449918	3.61393	0.985277
298	1905	201288_at	1904	2.7441	1.06834	0.389323	2.81201	0.985277
299	5532	206825_at	5531	2.73884	0.959315	0.350263	2.36381	0.985277
300	19143	234940_s_at	19142	2.73748	0.965962	0.352865	2.39013	0.985277
301	2172	201578_at	2171	2.73184	1.47869	0.541281	6.83426	0.985277
302	10614	218039_at	10613	2.73136	1.06625	0.390375	2.65838	0.985277
303	512	1556200_a_at	511	2.72712	1.82557	0.669412	11.5312	0.985277
304	9695	214860_at	9694	2.72446	0.853959	0.313441	2.14133	0.985277
305	16476	227397_at	16475	2.72193	1.38542	0.508987	4.45443	0.985277
306	19379	235367_at	19378	2.71849	1.30941	0.48167	4.09451	0.985277
307	456	1555938_x_at	455	2.71483	0.783836	0.288724	2.00203	0.985277
308	14285	224753_at	14284	2.70169	0.895899	0.331607	2.27197	0.985277
309	15912	226661_at	15911	2.69747	0.890196	0.330011	2.24954	0.985277
310	19439	235467_s_at	19438	2.6937	0.845573	0.313908	2.11664	0.985277
311	8324	212670_at	8323	2.69212	0.859541	0.319281	2.21132	0.985277
312	314	1554830_a_at	313	2.67747	0.842197	0.31455	2.17715	0.985277
313	5838	208079_s_at	5837	2.67545	1.06437	0.39783	2.66721	0.985277
314	16522	227452_at	16521	2.66626	1.18325	0.443787	3.60595	0.985277
315	21668	60474_at	21667	2.66621	0.83423	0.31289	2.12314	0.985277
316	20361	239067_s_at	20360	2.66172	0.790257	0.296898	2.01774	1.44713
317	19951	237193_s_at	19950	2.65385	1.61784	0.609618	6.00341	1.44713
318	5552	206914_at	5551	2.64833	1.53987	0.581451	5.79495	1.44713
319	5315	206102_at	5314	2.64792	1.04814	0.395835	2.73024	1.44713
320	5778	207819_s_at	5777	2.64742	1.07488	0.406012	3.81065	1.44713
321	12422	221520_s_at	12421	2.64326	1.34816	0.510037	3.95417	1.44713
322	10192	217294_s_at	10191	2.64043	1.18206	0.447678	3.37555	1.44713
323	7061	210052_s_at	7060	2.63726	1.26734	0.480552	3.5264	1.44713
324	13783	223557_s_at	13782	2.62659	0.915461	0.348536	2.35467	1.44713
325	5904	208373_s_at	5903	2.62247	2.04674	0.780464	17.4	1.44713
326	17788	229490_s_at	17787	2.61901	1.21291	0.463117	3.19901	1.44713
327	9972	215979_s_at	9971	2.61292	0.818592	0.313287	2.2353	1.44713
328	11903	219763_at	11902	2.60984	0.79887	0.3061	2.07103	1.44713
329	18487	231314_at	18486	2.60708	1.17724	0.451556	4.10361	1.44713
330	2214	201621_at	2213	2.60235	0.872107	0.335122	2.24558	1.44713
331	5684	207463_x_at	5683	2.5971	1.23567	0.475789	3.65351	1.44713
332	4748	204886_at	4747	2.58838	1.14457	0.442196	3.06742	1.44713
333	10372	217785_s_at	10371	2.58622	0.991766	0.383481	2.74475	1.44713
334	5541	206857_s_at	5540	2.58588	0.896572	0.346719	2.31433	1.44713
335	4421	204348_s_at	4420	2.5753	0.97551	0.378795	3.0943	1.44713
336	5102	205554_s_at	5101	2.57153	1.1979	0.465832	3.28345	1.44713
337	19881	236738_at	19880	2.57076	1.31651	0.51211	4.94244	1.44713
338	11597	219257_s_at	11596	2.57069	0.819856	0.318925	2.11232	1.44713
339	4248	204092_s_at	4247	2.56768	1.13393	0.441616	3.00562	1.44713
340	13965	224204_x_at	13964	2.55992	1.02363	0.399868	3.00017	1.44713
341	3691	203362_s_at	3690	2.55453	0.825609	0.323194	2.14634	1.44713
342	20559	239899_at	20558	2.54849	1.41437	0.554985	6.44606	1.44713
343	5583	207030_s_at	5582	2.54579	0.890924	0.349959	2.34343	1.44713
344	15613	226281_at	15612	2.54264	1.24274	0.488757	4.58818	1.44713
345	19907	236892_s_at	19906	2.53892	0.958658	0.377585	2.76616	1.44713
346	17168	228427_at	17167	2.53756	1.09795	0.432682	3.57275	1.44713
347	929	1561969_at	928	2.52545	1.13529	0.449539	3.18126	1.44713
348	1082	1569003_at	1081	2.52332	1.06977	0.423954	3.77224	1.44713
349	11949	219874_at	11948	2.52161	0.811066	0.321646	2.06529	1.44713
350	4078	203851_at	4077	2.50397	0.814302	0.325204	2.10589	1.44713
351	4610	204642_at	4609	2.50015	0.912082	0.364811	2.4083	1.44713
352	20267	238785_at	20266	2.4715	0.746147	0.301901	2.00995	1.44713
353	18783	232249_at	18782	2.46892	0.86499	0.350352	2.42338	1.44713
354	16352	227226_at	16351	2.46004	1.38531	0.563125	6.3706	2.19376
355	11172	218663_at	11171	2.45498	1.06266	0.432858	2.98757	2.19376
356	2242	201650_at	2241	2.4489	1.67864	0.685467	8.54111	2.19376
357	482	1556029_s_at	481	2.44049	0.775742	0.317864	2.02311	2.19376
358	8567	212950_at	8566	2.43043	1.05948	0.435923	3.01696	2.19376
359	19857	236641_at	19856	2.42391	1.03369	0.426454	2.66558	2.19376
360	7031	209983_s_at	7030	2.42197	1.43018	0.5905	4.84674	2.19376
361	3298	202870_s_at	3297	2.41077	1.17299	0.486561	3.92195	2.19376
362	7451	211121_s_at	7450	2.4021	0.759141	0.316033	2.02056	2.19376
363	5925	208483_x_at	5924	2.39685	0.88583	0.369582	2.35499	2.19376
364	11966	219918_s_at	11965	2.39454	1.21327	0.506683	3.37635	2.19376
365	7171	210311_at	7170	2.37725	0.772041	0.324762	2.05621	2.19376
366	6653	209408_at	6652	2.37586	1.4143	0.595278	5.2172	2.19376
367	11866	219682_s_at	11865	2.35164	0.82268	0.349832	2.26007	2.19376
368	2929	202435_s_at	2928	2.34444	0.834678	0.356025	2.30274	2.19376
369	15116	225687_at	15115	2.34321	0.864542	0.368956	2.29093	2.19376
370	1795	201167_x_at	1794	2.34257	0.756492	0.322933	2.17713	2.19376
371	5559	206932_at	5558	2.34024	0.772776	0.330212	2.0224	2.19376
372	2452	201896_s_at	2451	2.34008	0.863847	0.369152	2.244	2.19376
373	987	1564494_s_at	986	2.33891	0.772735	0.330383	2.13381	2.19376
374	20093	238307_at	20092	2.33784	1.02401	0.438015	3.40687	2.19376
375	20528	239781_at	20527	2.336	1.1735	0.502354	4.17543	2.19376
376	3697	203369_x_at	3696	2.32956	0.754853	0.324033	2.05536	2.19376
377	14398	224877_s_at	14397	2.3183	0.707225	0.305062	2.05594	2.19376
378	10140	216952_s_at	10139	2.30888	0.777102	0.33657	2.10241	2.19376
379	1107	1569378_at	1106	2.30193	0.886304	0.385027	2.49763	2.19376
380	6928	209800_at	6927	2.29349	1.37707	0.600427	4.70283	2.19376
381	19999	237753_at	19998	2.28674	1.38587	0.606049	5.93752	2.19376
382	5711	207570_at	5710	2.28046	1.16766	0.512029	4.73653	2.19376
383	5098	205547_s_at	5097	2.27882	0.745911	0.327323	2.03749	2.19376
384	10089	216554_s_at	10088	2.27206	0.780357	0.343457	2.05023	2.19376
385	8854	213308_at	8853	2.26873	1.06372	0.468859	2.75006	3.22294
386	4718	204825_at	4717	2.26595	0.793217	0.35006	2.2482	3.22294
387	242	1554408_a_at	241	2.25935	0.758105	0.335542	2.00283	3.22294
388	17049	228237_at	17048	2.25453	0.909366	0.40335	2.58354	3.22294
389	6637	209387_s_at	6636	2.25426	1.29568	0.574771	5.15836	3.22294
390	7066	210058_at	7065	2.2509	0.927389	0.412008	2.61611	3.22294
391	18950	233109_at	18949	2.24443	0.97797	0.435731	2.95403	3.22294
392	898	1560871_a_at	897	2.24427	0.71832	0.320068	2.02604	3.22294
393	10588	218009_s_at	10587	2.23881	1.03104	0.460531	2.74126	3.22294
394	16194	227006_at	16193	2.22696	1.09087	0.489847	3.67331	3.22294
395	18780	232238_at	18779	2.22506	1.03618	0.465688	2.90724	3.22294
396	10879	218332_at	10878	2.22417	1.60825	0.723082	7.50104	3.22294
397	5698	207528_s_at	5697	2.22103	0.889485	0.400483	2.7056	3.22294
398	550	1556582_at	549	2.21803	0.86303	0.389098	2.83913	3.22294
399	10172	217161_x_at	10171	2.21797	0.749122	0.337751	2.08132	3.22294
400	1908	201291_s_at	1907	2.2153	1.11926	0.505239	3.24345	3.22294
401	9749	215005_at	9748	2.21432	0.77022	0.347836	2.13297	3.22294
402	802	1559129_a_at	801	2.21407	0.810394	0.366019	2.37747	3.22294
403	133	1553678_a_at	132	2.2118	0.748518	0.338421	2.15383	3.22294
404	19482	235548_at	19481	2.21107	0.918025	0.415195	2.71282	3.22294
405	11105	218585_s_at	11104	2.20972	0.881579	0.398955	2.59612	3.22294
406	5358	206215_at	5357	2.20666	0.858649	0.389117	2.53264	3.22294
407	4827	205034_at	4826	2.2039	0.840496	0.381368	2.24048	3.22294
408	932	1562056_at	931	2.19496	0.774944	0.353056	2.05649	3.22294
409	2790	202274_at	2789	2.19483	1.41166	0.643176	7.90109	3.22294
410	9085	213620_s_at	9084	2.18872	0.852728	0.389602	2.49354	3.22294
411	4482	204444_at	4481	2.18574	0.85656	0.391885	2.29823	3.22294
412	10071	216470_x_at	10070	2.18486	1.01802	0.465945	3.23342	3.22294
413	20340	239002_at	20339	2.18477	1.02893	0.470958	2.91014	3.22294
414	5035	205419_at	5034	2.17697	1.59999	0.734963	8.42876	3.22294
415	5839	208080_at	5838	2.17055	0.774315	0.356737	2.25881	3.22294
416	19505	235588_at	19504	2.17024	1.59462	0.734765	10.1158	3.22294
417	118	1553565_s_at	117	2.16842	1.12709	0.519773	3.74375	3.22294
418	15678	226355_at	15677	2.16802	0.782342	0.360855	2.09207	3.22294
419	13179	222717_at	13178	2.16182	0.807949	0.373735	2.18962	3.22294
420	10681	218115_at	10680	2.16008	1.5902	0.736176	12.6807	3.22294
421	5441	206522_at	5440	2.15808	1.34596	0.623686	5.2424	3.22294
422	9096	213640_s_at	9095	2.14881	0.723836	0.336854	2.06803	3.22294
423	10256	217546_at	10255	2.14326	0.682406	0.318396	2.10065	3.22294
424	1044	1568126_at	1043	2.14	1.05399	0.49252	3.1431	3.22294
425	14818	225345_s_at	14817	2.13831	0.786691	0.367903	2.1944	3.22294
426	394	1555758_a_at	393	2.13748	0.954658	0.446628	2.6699	3.22294
427	11076	218553_s_at	11075	2.12951	0.804301	0.377692	2.43736	3.22294
428	21719	AFFX-HSAC07/X00351_M_at	21718	2.12363	0.691035	0.325403	2.04073	3.22294
429	20430	239331_at	20429	2.12207	0.830615	0.391417	2.3329	3.22294
430	4294	204162_at	4293	2.1203	0.795845	0.375345	2.15076	3.22294
431	20110	238423_at	20109	2.11218	1.0144	0.48026	3.84978	3.22294
432	17176	228442_at	17175	2.1047	1.29132	0.613542	4.37306	3.22294
433	12768	222049_s_at	12767	2.10213	0.797989	0.379609	2.23242	3.22294
434	4831	205046_at	4830	2.09997	0.911087	0.433858	2.53705	3.22294
435	8980	213479_at	8979	2.09647	1.48628	0.708941	5.15541	3.22294
436	13997	224316_at	13996	2.08764	0.728901	0.349151	2.21297	3.22294
437	8356	212707_s_at	8355	2.07755	0.711818	0.342624	2.19135	3.22294
438	16821	227887_at	16820	2.07627	1.03829	0.500075	5.019	3.22294
439	9654	214767_s_at	9653	2.06841	0.702785	0.33977	2.12472	4.72306
440	16537	227475_at	16536	2.06179	1.42566	0.691468	7.51533	4.72306
441	404	1555786_s_at	403	2.05571	1.05163	0.511566	3.72091	4.72306
442	19408	235421_at	19407	2.05509	0.792098	0.385432	2.37051	4.72306
443	2320	201742_x_at	2319	2.04656	0.692459	0.338352	2.08643	4.72306
444	5324	206128_at	5323	2.04599	0.857915	0.419315	2.63324	4.72306
445	818	1559315_s_at	817	2.0437	1.54295	0.754976	9.12955	4.72306
446	18641	231879_at	18640	2.03863	0.694683	0.34076	2.14205	4.72306
447	3367	202957_at	3366	2.03836	0.705886	0.346301	2.03123	4.72306
448	7753	212022_s_at	7752	2.03339	1.44452	0.710402	11.811	4.72306
449	21718	AFFX-HSAC07/X00351_5_at	21717	2.03259	1.0633	0.523127	4.64691	4.72306
450	13832	223655_at	13831	2.02778	0.925783	0.456551	2.77527	4.72306
451	238	1554355_a_at	237	2.02526	0.907884	0.448281	3.26826	4.72306
452	1029	1566968_at	1028	2.02417	1.15787	0.572024	4.99878	4.72306
453	13852	223700_at	13851	2.02253	0.851934	0.421222	2.73457	4.72306
454	21207	243840_at	21206	2.02146	0.864944	0.42788	2.65561	4.72306
455	10283	217629_at	10282	2.02085	1.2176	0.60252	4.41376	4.72306
456	6679	209442_x_at	6678	2.018	1.11444	0.552252	3.52627	4.72306
457	533	1556340_at	532	2.01386	0.770497	0.382597	2.22065	4.72306
458	8107	212415_at	8106	2.00609	0.909785	0.453512	3.20225	4.72306
459	6823	209642_at	6822	2.00595	1.03202	0.514478	2.92753	4.72306
460	68	1552721_a_at	67	1.99949	1.06978	0.535028	4.16601	4.72306
461	16458	227372_s_at	16457	1.99634	1.31297	0.657685	11.0352	4.72306
462	16857	227941_at	16856	1.9933	1.04518	0.524347	5.24821	4.72306
463	6489	209208_at	6488	1.98218	0.727709	0.367126	2.09004	4.72306
Number of Downregulated Genes:	170
	Row	Gene ID	Gene Name	Score(d)	Numerator(r)	Denominator(s+s0)	Fold Change	q-value(%)
1	8497	212865_s_at	8496	-10.1388	-2.17747	0.214767	0.23464	0
2	2123	201525_at	2122	-9.51776	-1.7237	0.181103	0.314821	0
3	177	1554007_at	176	-8.46557	-1.52555	0.180207	0.360207	0
4	17380	228750_at	17379	-8.16616	-2.11112	0.25852	0.25734	0
5	9358	214081_at	9357	-8.10121	-2.71225	0.334796	0.181916	0
6	13386	223044_at	13385	-7.81965	-1.81496	0.232102	0.307547	0
7	20806	241931_at	20805	-7.5273	-1.57381	0.20908	0.354725	0
8	9574	214622_at	9573	-7.50671	-1.87077	0.249213	0.298377	0
9	11700	219414_at	11699	-7.44157	-1.88773	0.253674	0.300664	0
10	20594	240104_at	20593	-7.40127	-1.58845	0.214618	0.354513	0
11	17703	229327_s_at	17702	-7.34968	-1.6148	0.219711	0.346356	0
12	15048	225606_at	15047	-7.32675	-1.14784	0.156664	0.463183	0
13	3805	203504_s_at	3804	-7.11784	-1.43048	0.200971	0.3928	0
14	4751	204897_at	4750	-7.10636	-2.79253	0.392962	0.188805	0
15	15646	226322_at	15645	-7.06815	-1.38303	0.195671	0.404211	0
16	5223	205870_at	5222	-7.01862	-1.49325	0.212756	0.375155	0
17	15433	226066_at	15432	-6.99702	-1.19498	0.170785	0.452142	0
18	8672	213075_at	8671	-6.92463	-1.84539	0.266497	0.316123	0
19	13652	223366_at	13651	-6.88466	-1.71104	0.24853	0.332874	0
20	650	1557729_at	649	-6.86593	-1.28304	0.186871	0.428047	0
21	3979	203723_at	3978	-6.80866	-1.15837	0.170132	0.463243	0
22	11875	219700_at	11874	-6.65207	-1.71035	0.257116	0.339037	0
23	19010	233555_s_at	19009	-6.63008	-1.47912	0.223093	0.384787	0
24	4935	205226_at	4934	-6.5544	-1.65154	0.251975	0.351483	0
25	3806	203505_at	3805	-6.50833	-1.08058	0.166031	0.487492	0
26	18018	229968_at	18017	-6.42926	-1.56627	0.243617	0.367789	0
27	4970	205289_at	4969	-6.36037	-1.4422	0.226748	0.391529	0
28	3574	203217_s_at	3573	-6.34524	-1.11251	0.17533	0.479875	0
29	3948	203685_at	3947	-6.27691	-1.46058	0.23269	0.392796	0
30	14874	225407_at	14873	-6.26788	-1.28346	0.204767	0.435369	0
31	6604	209348_s_at	6603	-6.23558	-1.39618	0.223905	0.406908	0
32	7820	212096_s_at	7819	-6.20271	-1.10681	0.17844	0.482577	0
33	11416	218999_at	11415	-6.20129	-1.25167	0.201841	0.442573	0
34	19490	235561_at	19489	-6.17697	-1.13251	0.183343	0.473613	0
35	20841	242089_at	20840	-6.16091	-1.36407	0.221408	0.416183	0
36	13281	222853_at	13280	-6.11872	-1.28727	0.210382	0.435476	0
37	5002	205357_s_at	5001	-6.07897	-1.76976	0.291128	0.331953	0
38	19678	236038_at	19677	-5.95228	-1.45332	0.244162	0.395883	0
39	4573	204588_s_at	4572	-5.86208	-1.32067	0.22529	0.428504	0
40	8961	213451_x_at	8960	-5.84487	-1.19521	0.204489	0.461112	0
41	3728	203407_at	3727	-5.83277	-2.1282	0.364869	0.286771	0
42	10052	216333_x_at	10051	-5.82954	-1.2763	0.218937	0.441958	0
43	17837	229580_at	17836	-5.82868	-1.79259	0.307546	0.340334	0
44	12193	220751_s_at	12192	-5.82175	-1.54956	0.266167	0.378205	0
45	14697	225207_at	14696	-5.71874	-1.36387	0.238492	0.422667	0
46	19307	235224_s_at	19306	-5.69025	-1.31409	0.230938	0.433527	0
47	511	1556194_a_at	510	-5.65226	-1.28977	0.228187	0.447271	0
48	5309	206093_x_at	5308	-5.62617	-1.17276	0.208447	0.472594	0
49	765	1558740_s_at	764	-5.58304	-1.1414	0.20444	0.478925	0
50	21147	243495_s_at	21146	-5.56515	-1.36783	0.245785	0.424238	0
51	9048	213568_at	9047	-5.54302	-1.46271	0.263884	0.406705	0
52	11890	219740_at	11889	-5.53694	-1.91325	0.345542	0.334548	0
53	13547	223235_s_at	13546	-5.51845	-1.82172	0.330115	0.326758	0
54	5314	206101_at	5313	-5.44622	-1.61915	0.297298	0.374734	0
55	549	1556579_s_at	548	-5.44127	-2.2197	0.407939	0.281887	0
56	19949	237187_at	19948	-5.42292	-1.39532	0.257301	0.416176	0
57	11058	218532_s_at	11057	-5.40737	-1.14676	0.212073	0.480202	0
58	17414	228807_at	17413	-5.39088	-2.17084	0.402688	0.280143	0
59	5022	205399_at	5021	-5.38804	-1.2692	0.235559	0.450088	0
60	2594	202054_s_at	2593	-5.37654	-1.14621	0.213187	0.480371	0
61	19380	235368_at	19379	-5.36951	-1.32293	0.246378	0.432656	0
62	16479	227401_at	16478	-5.36705	-1.38652	0.25834	0.428987	0
63	11631	219304_s_at	11630	-5.31897	-1.23126	0.231484	0.460764	0
64	20492	239587_at	20491	-5.30889	-1.31581	0.247849	0.439213	0
65	842	1559776_at	841	-5.25317	-1.09528	0.208498	0.494227	0
66	18224	230444_at	18223	-5.23088	-1.32076	0.252493	0.44145	0
67	16969	228108_at	16968	-5.23046	-2.00523	0.383376	0.29909	0
68	15740	226435_at	15739	-5.18452	-1.35809	0.26195	0.434586	0
69	15782	226492_at	15781	-5.17666	-1.39111	0.268728	0.428624	0
70	14863	225396_at	14862	-5.16253	-1.10388	0.213826	0.497913	0
71	18885	232712_at	18884	-5.15933	-2.22303	0.430876	0.294026	0
72	9861	215388_s_at	9860	-5.11788	-1.15977	0.226612	0.480928	0
73	16578	227530_at	16577	-5.11749	-1.24207	0.242711	0.460875	0
74	8825	213273_at	8824	-5.05313	-1.28703	0.2547	0.451862	0
75	4894	205151_s_at	4893	-5.0275	-1.32362	0.263276	0.454532	0
76	2803	202291_s_at	2802	-5.02318	-1.31413	0.261614	0.447903	0
77	17038	228218_at	17037	-5.00597	-1.61877	0.323367	0.383423	0
78	17537	229024_at	17536	-4.98406	-1.19036	0.238833	0.473752	0
79	20863	242181_at	20862	-4.98096	-1.25026	0.251007	0.456213	0
80	17313	228640_at	17312	-4.927	-1.30399	0.264662	0.445922	0
81	16326	227178_at	16325	-4.90412	-1.17729	0.240062	0.484551	0
82	18428	231067_s_at	18427	-4.90124	-1.31742	0.268794	0.442778	0
83	19452	235489_at	19451	-4.8732	-1.15839	0.237707	0.486	0
84	15808	226522_at	15807	-4.86131	-1.23664	0.254384	0.472435	0
85	17310	228636_at	17309	-4.85656	-2.29547	0.472654	0.2833	0
86	11566	219209_at	11565	-4.83927	-1.58752	0.32805	0.385845	0
87	18300	230670_at	18299	-4.82736	-2.34613	0.486007	0.299013	0
88	17071	228268_at	17070	-4.81636	-3.11101	0.645924	0.326449	0
89	17130	228368_at	17129	-4.80747	-1.34181	0.279108	0.444173	0
90	19652	235944_at	19651	-4.79521	-1.21752	0.253902	0.470214	0
91	5018	205390_s_at	5017	-4.77946	-2.56166	0.535972	0.306181	0
92	6760	209543_s_at	6759	-4.76433	-2.25189	0.472657	0.335159	0
93	5288	206030_at	5287	-4.71364	-1.60473	0.340443	0.401157	0
94	7099	210136_at	7098	-4.71074	-1.98649	0.421694	0.3226	0
95	13452	223121_s_at	13451	-4.69457	-1.54	0.328039	0.423368	0
96	18268	230589_at	18267	-4.66899	-1.17571	0.251812	0.488696	0
97	19283	235183_at	19282	-4.66438	-2.02829	0.434846	0.331913	0
98	11147	218638_s_at	11146	-4.64425	-1.33139	0.286675	0.454251	0
99	21588	48031_r_at	21587	-4.6157	-1.14891	0.248914	0.496878	0
100	6922	209793_at	6921	-4.6074	-1.41185	0.306431	0.435483	0
101	15300	225911_at	15299	-4.59062	-1.86871	0.407072	0.36004	0
102	16577	227529_s_at	16576	-4.58248	-1.21069	0.2642	0.479002	0
103	2561	202016_at	2560	-4.54243	-1.31679	0.289886	0.46832	0
104	16668	227654_at	16667	-4.54033	-2.21402	0.487634	0.34651	0
105	20672	240890_at	20671	-4.50716	-1.58296	0.35121	0.405814	0
106	7023	209960_at	7022	-4.49678	-1.49361	0.332151	0.429601	0
107	17156	228411_at	17155	-4.49337	-1.16549	0.25938	0.488737	0
108	17463	228910_at	17462	-4.48984	-1.64211	0.365739	0.412077	0
109	11227	218730_s_at	11226	-4.484	-2.30432	0.513897	0.29588	0
110	4893	205150_s_at	4892	-4.47352	-1.35595	0.303105	0.45872	0
111	18868	232617_at	18867	-4.4664	-1.25551	0.281101	0.473734	0
112	14257	224724_at	14256	-4.46495	-1.22193	0.273671	0.486253	0
113	16527	227461_at	16526	-4.43854	-1.26944	0.286003	0.473714	0
114	3140	202688_at	3139	-4.4385	-3.22974	0.727665	0.214482	0
115	13053	222549_at	13052	-4.43433	-2.87529	0.648416	0.295287	0
116	18286	230644_at	18285	-4.42083	-1.20428	0.27241	0.484481	0
117	600	1557180_at	599	-4.41591	-1.64656	0.37287	0.409805	0
118	12004	219999_at	12003	-4.41428	-1.38149	0.312958	0.441626	0
119	4089	203868_s_at	4088	-4.35328	-1.93396	0.444254	0.3465	0
120	4558	204567_s_at	4557	-4.33815	-2.12386	0.489578	0.361225	0
121	7115	210169_at	7114	-4.33754	-1.67179	0.385424	0.396534	0
122	20589	240068_at	20588	-4.33344	-2.048	0.472605	0.338245	0
123	19863	236660_at	19862	-4.29587	-2.33507	0.543561	0.332765	0
124	4834	205051_s_at	4833	-4.25418	-1.51519	0.356166	0.426151	0
125	16040	226814_at	16039	-4.2353	-1.22022	0.288106	0.499784	0
126	18213	230418_s_at	18212	-4.23018	-1.42285	0.336356	0.448092	0
127	3297	202869_at	3296	-4.22842	-2.23869	0.529439	0.380283	0
128	5242	205908_s_at	5241	-4.17903	-1.52591	0.365134	0.444974	0
129	20360	239066_at	20359	-4.1551	-1.32976	0.32003	0.474343	0
130	17591	229116_at	17590	-4.1524	-1.24857	0.300685	0.493757	0
131	3139	202687_s_at	3138	-4.1315	-2.31251	0.559727	0.377434	0
132	21209	243844_at	21208	-4.12209	-1.25383	0.304173	0.483792	0
133	5945	208609_s_at	5944	-4.09359	-1.31614	0.321513	0.485764	0
134	15992	226757_at	15991	-4.07066	-1.27383	0.31293	0.484181	0
135	20126	238454_at	20125	-4.03544	-2.54243	0.630026	0.375276	0.118192
136	272	1554547_at	271	-4.03103	-1.22402	0.303649	0.490296	0.118192
137	11557	219195_at	11556	-4.00556	-2.0296	0.506696	0.36175	0.118192
138	9488	214329_x_at	9487	-4.00386	-1.55577	0.388569	0.416514	0.118192
139	9338	214043_at	9337	-3.97665	-1.29938	0.326754	0.483904	0.118192
140	3908	203632_s_at	3907	-3.97006	-1.86559	0.469914	0.374096	0.118192
141	5820	208016_s_at	5819	-3.92951	-1.84929	0.470616	0.399901	0.118192
142	18212	230417_at	18211	-3.9074	-1.46303	0.374425	0.44558	0.118192
143	11840	219630_at	11839	-3.89122	-2.02581	0.520611	0.374142	0.118192
144	6806	209612_s_at	6805	-3.86496	-1.72525	0.446381	0.414069	0.118192
145	15222	225817_at	15221	-3.84296	-2.37355	0.617636	0.332675	0.118192
146	11943	219863_at	11942	-3.84115	-1.55265	0.404214	0.429799	0.118192
147	20391	239185_at	20390	-3.82748	-1.28234	0.335034	0.490769	0.118192
148	6807	209613_s_at	6806	-3.80769	-1.55117	0.407377	0.448852	0.118192
149	12153	220532_s_at	12152	-3.80272	-1.26286	0.332095	0.498477	0.118192
150	601	1557181_s_at	600	-3.79004	-1.44552	0.381399	0.473674	0.118192
151	18399	230962_at	18398	-3.75514	-1.61025	0.428813	0.449399	0.118192
152	10892	218345_at	10891	-3.75117	-1.99449	0.531697	0.389635	0.118192
153	9823	215223_s_at	9822	-3.74956	-1.27423	0.339836	0.498938	0.118192
154	5395	206363_at	5394	-3.74802	-1.7471	0.46614	0.429829	0.118192
155	292	1554655_a_at	291	-3.72698	-1.42963	0.38359	0.47095	0.118192
156	19277	235175_at	19276	-3.71164	-1.79952	0.484832	0.417134	0.118192
157	14015	224348_s_at	14014	-3.65476	-1.94844	0.533122	0.400832	0.118192
158	14183	224646_x_at	14182	-3.57103	-2.19977	0.616005	0.390276	0.232675
159	9909	215634_at	9908	-3.48483	-1.55898	0.44736	0.477259	0.232675
160	15265	225868_at	15264	-3.4827	-1.44452	0.414769	0.470456	0.232675
161	106	1553243_at	105	-3.43957	-1.71567	0.498804	0.485269	0.232675
162	5241	205907_s_at	5240	-3.3038	-1.85839	0.5625	0.449927	0.298452
163	17674	229280_s_at	17673	-3.29246	-1.41206	0.428876	0.486042	0.298452
164	5675	207414_s_at	5674	-3.23254	-1.82489	0.564537	0.484724	0.298452
165	10355	217767_at	10354	-3.22545	-2.16378	0.670846	0.445437	0.298452
166	2859	202357_s_at	2858	-3.21772	-2.1616	0.671781	0.428485	0.298452
167	1122	1569788_at	1121	-3.09697	-1.63646	0.528409	0.490553	0.419803
168	19387	235382_at	19386	-2.99349	-1.65473	0.552776	0.480441	0.664579
169	19875	236712_at	19874	-2.98739	-1.49937	0.501898	0.494385	0.664579
170	4971	205290_s_at	4970	-2.97113	-1.74833	0.58844	0.494063	0.664579

## Sheet: Skin.OA.Yes.No
Current FDR Value:	0.05
Number of Upregulated Genes:	151
	Row	Gene ID	Gene Name	Score(d)	Numerator(r)	Denominator(s+s0)	Fold Change	q-value(%)
1	18140	230250_at	18139	16.319	1.9375	0.118727	3.84436	0
2	5780	207826_s_at	5779	14.4919	4.11613	0.284031	18.3205	0
3	4580	204595_s_at	4579	12.0493	4.59041	0.38097	26.6255	0
4	8560	212942_s_at	8559	11.7326	1.81072	0.154333	3.5405	0
5	5210	205828_at	5209	10.4509	2.70918	0.259229	6.8183	0
6	12393	221489_s_at	12392	9.47749	1.12502	0.118705	2.18887	0
7	5414	206421_s_at	5413	9.02438	2.28197	0.252867	5.02565	0
8	1679	201042_at	1678	8.90614	2.71834	0.305221	7.00434	0
9	10942	218401_s_at	10941	8.84882	1.11248	0.12572	2.17185	0
10	598	1557161_at	597	8.76566	1.47639	0.168429	2.81448	0
11	1387	200737_at	1386	8.60595	1.70342	0.197935	3.31871	0
12	19460	235504_at	19459	8.53238	2.39578	0.280787	5.52224	0
13	9013	213522_s_at	9012	8.47646	1.77784	0.209738	3.50098	0
14	6255	208937_s_at	6254	8.30021	5.53699	0.66709	68.6622	1.28036
15	19720	236180_at	19719	8.15262	1.70032	0.208561	3.3239	1.28036
16	1674	201037_at	1673	7.94596	1.476	0.185755	2.82516	1.28036
17	4361	204268_at	4360	7.86639	1.04066	0.132292	2.06838	1.28036
18	1854	201231_s_at	1853	7.57691	1.06685	0.140803	2.10854	1.28036
19	6678	209440_at	6677	7.4564	1.04012	0.139493	2.06949	1.28036
20	4581	204597_x_at	4580	7.45131	3.26399	0.438042	11.2414	1.28036
21	3286	202856_s_at	3285	7.40633	2.01885	0.272584	4.24223	1.28036
22	4570	204580_at	4569	7.37012	4.51655	0.612819	29.3824	1.28036
23	7121	210187_at	7120	7.35597	1.17009	0.159066	2.27213	1.28036
24	1469	200822_x_at	1468	7.26905	1.1597	0.159539	2.25654	1.28036
25	13811	223618_at	13810	7.21386	1.19038	0.165013	2.30726	1.28036
26	15787	226498_at	15786	7.08648	1.27801	0.180344	2.46219	1.28036
27	2408	201848_s_at	2407	7.07556	1.84914	0.261342	3.76725	1.28036
28	18282	230630_at	18281	6.99411	1.63472	0.233728	3.19719	1.55588
29	1925	201309_x_at	1924	6.98584	1.17017	0.167505	2.27573	1.55588
30	8013	212311_at	8012	6.96154	1.20645	0.173302	2.33805	1.55588
31	17062	228253_at	17061	6.90385	1.14994	0.166565	2.24454	1.55588
32	5920	208447_s_at	5919	6.84254	1.26474	0.184835	2.4397	1.55588
33	6386	209087_x_at	6385	6.7831	1.03749	0.152952	2.07163	1.55588
34	65	1552712_a_at	64	6.71767	1.35908	0.202314	2.61769	1.55588
35	8980	213479_at	8979	6.64775	3.74182	0.56287	18.1727	1.55588
36	5541	206857_s_at	5540	6.64543	1.11287	0.167464	2.18822	1.55588
37	4055	203821_at	4054	6.56926	1.41096	0.214783	2.72099	1.55588
38	20763	241752_at	20762	6.45231	1.58521	0.245681	3.1065	1.55588
39	21229	243955_at	21228	6.43609	2.4304	0.37762	5.8971	1.55588
40	10204	217356_s_at	10203	6.41961	1.63823	0.255192	3.23971	1.55588
41	2566	202022_at	2565	6.38237	1.4378	0.225277	2.78974	1.55588
42	18333	230746_s_at	18332	6.36204	3.05366	0.479981	10.2682	1.55588
43	11634	219310_at	11633	6.35467	1.60146	0.252014	3.14117	1.55588
44	5402	206382_s_at	5401	6.23993	1.40781	0.225614	2.72442	1.55588
45	10035	216269_s_at	10034	6.17919	1.53214	0.247952	2.99582	1.55588
46	16242	227068_at	16241	6.15495	1.3098	0.212804	2.54173	1.55588
47	10283	217629_at	10282	6.12448	1.61424	0.263572	3.20034	1.55588
48	4420	204347_at	4419	6.12109	1.30765	0.21363	2.53195	1.55588
49	1819	201194_at	1818	6.06548	1.07643	0.177469	2.13748	2.41957
50	11153	218644_at	11152	6.04728	1.97325	0.326304	4.21158	2.41957
51	4897	205159_at	4896	6.01713	2.02325	0.336248	4.37685	2.41957
52	16684	227677_at	16683	5.95908	1.0408	0.174657	2.08421	2.41957
53	1052	1568604_a_at	1051	5.91319	1.86793	0.315892	3.90266	2.41957
54	8619	213011_s_at	8618	5.90855	1.23409	0.208866	2.40344	2.41957
55	6644	209395_at	6643	5.9055	2.23715	0.378825	5.27062	2.41957
56	20653	240509_s_at	20652	5.89426	2.18397	0.370525	5.02362	2.41957
57	3348	202934_at	3347	5.8764	1.30342	0.221806	2.53913	2.41957
58	8202	212527_at	8201	5.87263	1.03253	0.17582	2.07292	2.41957
59	4434	204363_at	4433	5.87065	1.51714	0.258429	2.9744	2.41957
60	512	1556200_a_at	511	5.85519	1.94749	0.33261	4.14671	2.41957
61	21259	244166_at	21258	5.85065	1.2607	0.215481	2.453	2.41957
62	20339	238996_x_at	20338	5.83782	1.14535	0.196195	2.25285	2.41957
63	5321	206117_at	5320	5.74557	1.27368	0.221681	2.48106	2.41957
64	1830	201206_s_at	1829	5.7293	1.14109	0.199167	2.25052	2.41957
65	9525	214446_at	9524	5.60505	1.39875	0.249552	2.72811	2.41957
66	1871	201250_s_at	1870	5.5163	1.43814	0.260707	2.8168	2.41957
67	13108	222619_at	13107	5.50197	1.21885	0.221529	2.38384	2.41957
68	9223	213845_at	9222	5.45006	1.5474	0.283924	3.06846	2.67205
69	818	1559315_s_at	817	5.44049	3.46752	0.637355	14.4601	2.67205
70	5399	206375_s_at	5398	5.4252	1.78586	0.329178	3.7184	2.67205
71	17616	229158_at	17615	5.3865	2.0133	0.373767	4.37132	2.67205
72	358	1555355_a_at	357	5.36742	1.00047	0.186396	2.03425	2.67205
73	4187	204017_at	4186	5.31166	0.996329	0.187574	2.02814	2.67205
74	7490	211340_s_at	7489	5.30405	1.01032	0.190481	2.04768	2.67205
75	10192	217294_s_at	10191	5.30069	1.68454	0.317796	3.43381	2.67205
76	20764	241763_s_at	20763	5.27273	1.75775	0.333366	3.64671	2.67205
77	10664	218096_at	10663	5.2519	1.00222	0.19083	2.03645	2.67205
78	16437	227337_at	16436	5.25123	1.18577	0.225807	2.33142	2.67205
79	5379	206315_at	5378	5.19757	1.43191	0.275496	2.83104	2.67205
80	9896	215561_s_at	9895	5.17612	1.37874	0.266365	2.70483	2.86536
81	12034	220092_s_at	12033	5.16752	1.59418	0.3085	3.19775	2.86536
82	5237	205896_at	5236	5.1625	1.15719	0.224153	2.29247	2.86536
83	9951	215813_s_at	9950	5.15543	1.33025	0.258028	2.6157	2.86536
84	12206	220794_at	12205	5.13269	2.29404	0.446947	5.7546	2.86536
85	4105	203889_at	4104	5.08409	3.08835	0.607454	11.7126	2.86536
86	10089	216554_s_at	10088	5.06694	1.29071	0.254732	2.53798	2.86536
87	4696	204790_at	4695	5.02387	1.36176	0.271058	2.68576	2.86536
88	14886	225420_at	14885	5.00434	1.36849	0.273461	2.70759	2.86536
89	19469	235518_at	19468	4.9563	0.987618	0.199265	2.02383	2.86536
90	11367	218934_s_at	11366	4.95446	2.54169	0.513011	6.96436	2.86536
91	5640	207265_s_at	5639	4.94382	1.07314	0.217068	2.15421	2.86536
92	9613	214701_s_at	9612	4.943	1.06187	0.214824	2.13611	2.86536
93	7234	210519_s_at	7233	4.94154	1.13577	0.229841	2.2604	2.86536
94	18356	230799_at	18355	4.91962	2.20542	0.44829	5.50943	2.86536
95	5579	207012_at	5578	4.84191	0.997925	0.206102	2.04041	2.86536
96	11234	218739_at	11233	4.82606	1.04701	0.21695	2.11402	2.86536
97	12862	222261_at	12861	4.81079	1.00858	0.209649	2.05616	2.86536
98	939	1562367_at	938	4.80496	3.08452	0.641945	11.5359	2.86536
99	482	1556029_s_at	481	4.8015	1.56863	0.326696	3.18702	2.86536
100	3077	202619_s_at	3076	4.77575	1.44026	0.301578	2.87165	2.86536
101	10372	217785_s_at	10371	4.7739	1.44752	0.303216	2.88032	2.86536
102	8313	212654_at	8312	4.77202	1.07489	0.225249	2.16238	2.86536
103	19679	236044_at	19678	4.75282	1.31116	0.27587	2.58918	2.86536
104	5570	206969_at	5569	4.73901	2.07357	0.437553	4.87581	2.86536
105	5810	207980_s_at	5809	4.73282	1.03668	0.21904	2.10053	2.86536
106	20528	239781_at	20527	4.70555	1.84105	0.391251	3.94513	2.86536
107	6031	208702_x_at	6030	4.70254	1.18917	0.252879	2.36695	2.86536
108	370	1555471_a_at	369	4.67056	1.86718	0.399778	4.0337	2.86536
109	8324	212670_at	8323	4.65979	1.57509	0.338017	3.22145	2.86536
110	4421	204348_s_at	4420	4.64152	1.49377	0.321829	3.0424	2.86536
111	16184	226991_at	16183	4.59314	1.22256	0.266172	2.43042	2.86536
112	20200	238621_at	20199	4.58441	1.71793	0.374732	3.60705	2.86536
113	15754	226452_at	15753	4.56129	1.22525	0.268619	2.43343	2.86536
114	18521	231503_at	18520	4.55027	1.47802	0.32482	2.98516	2.86536
115	6906	209765_at	6905	4.52077	1.05573	0.233529	2.14187	2.86536
116	18311	230710_at	18310	4.50827	2.28905	0.507745	5.81603	2.86536
117	15786	226497_s_at	15785	4.49404	1.05442	0.234627	2.1375	2.86536
118	10272	217600_at	10271	4.49117	1.78336	0.397081	3.8475	2.86536
119	4880	205128_x_at	4879	4.48166	1.3124	0.292839	2.62437	3.67823
120	18385	230910_s_at	18384	4.46771	1.70147	0.380838	3.58632	3.67823
121	3864	203578_s_at	3863	4.44305	1.02989	0.231797	2.09635	3.67823
122	14293	224762_at	14292	4.42535	1.67049	0.377483	3.5364	3.67823
123	2242	201650_at	2241	4.42333	2.64329	0.597579	8.95084	3.67823
124	18583	231798_at	18582	4.41889	1.81269	0.410215	3.98764	3.67823
125	7543	211538_s_at	7542	4.41879	1.36097	0.307996	2.72184	3.67823
126	4591	204614_at	4590	4.40219	2.28947	0.520077	6.06528	3.67823
127	910	1561418_at	909	4.39224	2.46714	0.561704	7.0146	3.67823
128	7959	212246_at	7958	4.38931	1.28578	0.292934	2.56458	3.67823
129	20991	242687_at	20990	4.34668	3.69051	0.849041	20.6659	3.67823
130	20269	238787_at	20268	4.34377	1.09011	0.25096	2.2025	3.67823
131	4417	204344_s_at	4416	4.33662	1.21878	0.281044	2.45417	3.67823
132	8042	212344_at	8041	4.3076	1.32503	0.307602	2.65481	3.67823
133	4939	205234_at	4938	4.29987	0.995988	0.231632	2.05064	3.67823
134	5532	206825_at	5531	4.28465	1.69896	0.396523	3.57524	3.67823
135	16522	227452_at	16521	4.24018	3.35076	0.79024	16.2067	3.67823
136	214	1554163_at	213	4.2308	1.19623	0.282744	2.40934	3.67823
137	18175	230329_s_at	18174	4.22919	1.14225	0.270088	2.30699	3.67823
138	17151	228400_at	17150	4.19196	1.22542	0.292326	2.45195	4.30086
139	10209	217383_at	10208	4.19098	1.40983	0.336396	2.84351	4.30086
140	13746	223487_x_at	13745	4.18609	0.968941	0.231467	2.01353	4.30086
141	5683	207440_at	5682	4.18597	1.01145	0.241628	2.08189	4.30086
142	17160	228415_at	17159	4.18267	1.12583	0.269165	2.27465	4.30086
143	19810	236480_at	19809	4.17893	1.96829	0.471002	4.59853	4.30086
144	17456	228890_at	17455	4.16945	2.17085	0.520658	5.73779	4.30086
145	7588	211677_x_at	7587	4.14451	1.91098	0.461087	4.3566	4.30086
146	11077	218556_at	11076	4.14335	1.01035	0.243848	2.07862	4.30086
147	2264	201673_s_at	2263	4.11009	1.56214	0.380075	3.2467	4.30086
148	19456	235496_at	19455	4.10358	1.61061	0.392489	3.37703	4.30086
149	9507	214401_at	9506	4.04621	0.998703	0.246824	2.06377	4.30086
150	7066	210058_at	7065	4.04471	1.42038	0.35117	2.91374	4.30086
151	5613	207147_at	5612	4.04162	1.64153	0.406157	3.51383	4.30086
Number of Downregulated Genes:	125
	Row	Gene ID	Gene Name	Score(d)	Numerator(r)	Denominator(s+s0)	Fold Change	q-value(%)
1	11900	219759_at	11899	-10.7429	-1.5005	0.139673	0.35577	0
2	17414	228807_at	17413	-10.176	-2.44061	0.239839	0.189958	0
3	14863	225396_at	14862	-10.1574	-1.08667	0.106983	0.471949	0
4	2942	202450_s_at	2941	-9.74562	-1.59621	0.163788	0.334233	0
5	9708	214889_at	9707	-9.64541	-1.11597	0.115699	0.462876	0
6	3728	203407_at	3727	-8.93825	-3.27529	0.366435	0.115186	2.56071
7	12170	220631_at	12169	-8.49833	-1.06992	0.125897	0.478384	2.56071
8	4964	205280_at	4963	-8.1539	-1.0774	0.132133	0.476478	2.56071
9	9787	215116_s_at	9786	-8.06393	-1.24337	0.15419	0.426019	2.56071
10	5189	205792_at	5188	-7.93442	-1.78049	0.2244	0.298704	2.56071
11	15052	225611_at	15051	-7.69525	-1.12792	0.146574	0.461012	2.56071
12	511	1556194_a_at	510	-7.65626	-1.92747	0.251751	0.272619	2.56071
13	16730	227749_at	16729	-7.59882	-1.64789	0.216862	0.327085	2.56071
14	6703	209473_at	6702	-7.46041	-1.37461	0.184254	0.391862	2.56071
15	18440	231115_at	18439	-7.4521	-1.05614	0.141724	0.484085	2.56071
16	12905	222368_at	12904	-7.43734	-1.61015	0.216496	0.335163	2.56071
17	4661	204731_at	4660	-7.25137	-1.25638	0.173262	0.42421	2.56071
18	6808	209614_at	6807	-7.17285	-1.83942	0.256443	0.289906	2.56071
19	17703	229327_s_at	17702	-7.02164	-1.38637	0.197443	0.389181	2.56071
20	601	1557181_s_at	600	-6.99871	-1.55858	0.222696	0.347944	2.56071
21	11058	218532_s_at	11057	-6.92762	-1.79559	0.259192	0.29964	2.56071
22	19778	236335_at	19777	-6.77	-1.37656	0.203332	0.393399	2.56071
23	18268	230589_at	18267	-6.69004	-1.6771	0.250686	0.323355	2.56071
24	16668	227654_at	16667	-6.64407	-2.67515	0.402637	0.178851	2.56071
25	18857	232570_s_at	18856	-6.51395	-1.84547	0.28331	0.29138	2.56071
26	19409	235422_at	19408	-6.48919	-1.24068	0.191192	0.430929	2.56071
27	21054	242916_at	21053	-6.38331	-1.16862	0.183074	0.451308	2.56071
28	21154	243541_at	21153	-6.38088	-1.40506	0.220198	0.387831	2.56071
29	11875	219700_at	11874	-6.31397	-2.21812	0.351303	0.232716	2.56071
30	19823	236532_at	19822	-6.28636	-1.2359	0.1966	0.432381	2.56071
31	15956	226718_at	15955	-6.28319	-1.45637	0.231789	0.374029	2.56071
32	19307	235224_s_at	19306	-6.03605	-1.4101	0.233613	0.387069	2.56071
33	545	1556427_s_at	544	-5.93646	-1.51439	0.2551	0.362858	2.56071
34	9347	214059_at	9346	-5.88286	-1.67738	0.28513	0.327254	2.56071
35	5288	206030_at	5287	-5.83477	-2.33646	0.400437	0.220152	2.67205
36	17853	229605_at	17852	-5.81911	-1.1947	0.205307	0.445299	2.67205
37	20841	242089_at	20840	-5.76903	-1.08485	0.188047	0.479538	2.67205
38	19540	235661_at	19539	-5.72078	-1.83738	0.321177	0.29978	2.67205
39	13386	223044_at	13385	-5.69159	-1.95924	0.344234	0.278979	2.67205
40	9048	213568_at	9047	-5.65919	-1.36816	0.24176	0.400697	2.67205
41	2123	201525_at	2122	-5.64036	-2.26603	0.401753	0.231867	2.67205
42	12193	220751_s_at	12192	-5.57582	-1.1409	0.204616	0.462664	2.67205
43	14562	225056_at	14561	-5.54002	-1.36084	0.245637	0.402588	2.67205
44	5369	206271_at	5368	-5.5114	-1.87035	0.339359	0.294039	2.67205
45	16574	227526_at	16573	-5.47376	-1.07406	0.19622	0.483592	2.67205
46	14874	225407_at	14873	-5.45961	-2.17241	0.397906	0.247571	2.67205
47	17380	228750_at	17379	-5.45123	-2.64613	0.485419	0.187216	2.67205
48	18679	231963_at	18678	-5.36631	-1.20229	0.224044	0.445759	2.98335
49	20492	239587_at	20491	-5.31583	-1.48901	0.280108	0.372488	2.98335
50	5820	208016_s_at	5819	-5.28369	-1.43611	0.2718	0.385991	2.98335
51	4935	205226_at	4934	-5.27063	-1.79981	0.341479	0.31171	2.98335
52	11030	218501_at	11029	-5.26769	-1.09621	0.208101	0.478448	2.98335
53	15480	226122_at	15479	-5.23201	-1.57494	0.301019	0.353754	2.98335
54	16899	227997_at	16898	-5.19416	-1.48251	0.285419	0.374524	2.98335
55	20312	238905_at	20311	-5.07357	-1.05908	0.208744	0.491507	2.98335
56	13457	223130_s_at	13456	-5.069	-1.44033	0.284144	0.385505	2.98335
57	3948	203685_at	3947	-5.06438	-1.56466	0.308954	0.357882	2.98335
58	21146	243481_at	21145	-5.0594	-1.53154	0.302712	0.366899	2.98335
59	19977	237419_at	19976	-5.05767	-1.22479	0.242164	0.441849	2.98335
60	7527	211478_s_at	7526	-5.0524	-1.11234	0.220162	0.474591	2.98335
61	15882	226625_at	15881	-5.03555	-1.09491	0.217437	0.480602	2.98335
62	9083	213618_at	9082	-5.03253	-1.53875	0.305761	0.365064	2.98335
63	15646	226322_at	15645	-5.02312	-1.72747	0.343904	0.327681	2.98335
64	20908	242342_at	20907	-5.01417	-1.28825	0.256921	0.426548	2.98335
65	6447	209160_at	6446	-4.96976	-1.0972	0.220775	0.47946	2.98335
66	19452	235489_at	19451	-4.96146	-1.1595	0.2337	0.461946	2.98335
67	16189	226997_at	16188	-4.94427	-1.15607	0.233821	0.462801	2.98335
68	9105	213653_at	9104	-4.89984	-1.07535	0.219467	0.487422	2.98335
69	9423	214180_at	9422	-4.89144	-1.15716	0.236569	0.461483	2.98335
70	15011	225564_at	15010	-4.88335	-1.14132	0.233717	0.467341	2.98335
71	20806	241931_at	20805	-4.85493	-1.32989	0.273926	0.415431	2.98335
72	18029	229991_s_at	18028	-4.85056	-1.38154	0.284822	0.403627	2.98335
73	15992	226757_at	15991	-4.85045	-1.24472	0.25662	0.436778	2.98335
74	5002	205357_s_at	5001	-4.84844	-1.47843	0.304929	0.381589	2.98335
75	3358	202947_s_at	3357	-4.83716	-1.05439	0.217978	0.49236	2.98335
76	8497	212865_s_at	8496	-4.8056	-2.56381	0.533506	0.208335	2.98335
77	8672	213075_at	8671	-4.7927	-2.67092	0.55729	0.199108	2.98335
78	15054	225613_at	15053	-4.77775	-1.07303	0.224589	0.488593	2.98335
79	16577	227529_s_at	16576	-4.76688	-1.12534	0.236075	0.471949	2.98335
80	9338	214043_at	9337	-4.7606	-1.14611	0.240749	0.465806	2.98335
81	13547	223235_s_at	13546	-4.74282	-1.89523	0.3996	0.30239	2.98335
82	16326	227178_at	16325	-4.71274	-1.05707	0.224301	0.494382	2.98335
83	4499	204472_at	4498	-4.67089	-1.54633	0.331056	0.363681	2.98335
84	21052	242907_at	21051	-4.6702	-1.18173	0.253036	0.458365	2.98335
85	15567	226225_at	15566	-4.66137	-1.05117	0.225506	0.495951	2.98335
86	20531	239786_at	20530	-4.63597	-2.50638	0.540638	0.212206	2.98335
87	5013	205381_at	5012	-4.62875	-1.15513	0.249556	0.465148	2.98335
88	8907	213375_s_at	8906	-4.62809	-1.15861	0.250344	0.462953	2.98335
89	2732	202207_at	2731	-4.6232	-1.21738	0.263321	0.448172	2.98335
90	19455	235494_at	19454	-4.62099	-1.44569	0.312854	0.389131	2.98335
91	514	1556209_at	513	-4.59998	-1.12334	0.244205	0.474346	2.98335
92	13412	223075_s_at	13411	-4.58069	-2.88174	0.629107	0.202768	2.98335
93	8698	213110_s_at	8697	-4.57836	-1.19111	0.260161	0.455268	2.98335
94	21547	43427_at	21546	-4.57417	-1.21052	0.264641	0.451701	2.98335
95	3730	203409_at	3729	-4.56177	-1.45639	0.31926	0.392735	2.98335
96	18428	231067_s_at	18427	-4.55842	-1.08815	0.238713	0.485545	2.98335
97	18784	232253_at	18783	-4.47901	-1.12337	0.250807	0.475609	3.67823
98	600	1557180_at	599	-4.47521	-1.75025	0.391099	0.325709	3.67823
99	4814	205003_at	4813	-4.47307	-1.36546	0.305262	0.412403	3.67823
100	6979	209889_at	6978	-4.45518	-1.21456	0.272617	0.450078	3.67823
101	5095	205543_at	5094	-4.44658	-1.35013	0.303634	0.414225	3.67823
102	13183	222722_at	13182	-4.41525	-3.11341	0.705148	0.172051	3.67823
103	588	1557113_at	587	-4.39124	-1.04861	0.238796	0.499132	3.67823
104	18497	231361_at	18496	-4.34772	-1.21072	0.278472	0.452854	3.67823
105	16306	227148_at	16305	-4.34369	-1.29512	0.298162	0.429239	3.67823
106	19062	233907_s_at	19061	-4.33115	-1.90462	0.439748	0.303278	3.67823
107	4222	204060_s_at	4221	-4.31108	-1.1631	0.269793	0.467888	3.67823
108	11566	219209_at	11565	-4.29972	-1.7864	0.415469	0.326823	3.67823
109	12349	221272_s_at	12348	-4.29965	-1.77662	0.413202	0.32275	3.67823
110	21063	242957_at	21062	-4.28994	-1.70906	0.398387	0.343462	3.67823
111	18224	230444_at	18223	-4.28735	-1.81764	0.423954	0.326286	3.67823
112	6604	209348_s_at	6603	-4.27897	-1.37052	0.320291	0.411867	3.67823
113	20672	240890_at	20671	-4.20547	-1.37096	0.325993	0.410309	3.67823
114	17941	229809_at	17940	-4.19511	-1.12918	0.269166	0.476881	3.67823
115	21094	243087_at	21093	-4.15774	-1.43602	0.345384	0.39927	4.30086
116	10251	217528_at	10250	-4.15647	-2.34576	0.564365	0.241262	4.30086
117	15740	226435_at	15739	-4.15245	-1.86954	0.450226	0.313633	4.30086
118	5223	205870_at	5222	-4.14522	-1.30785	0.315507	0.43346	4.30086
119	16356	227235_at	16355	-4.14085	-2.92761	0.707007	0.195279	4.30086
120	9148	213716_s_at	9147	-4.13097	-1.27834	0.309453	0.437424	4.30086
121	5211	205830_at	5210	-4.11831	-1.45707	0.353803	0.397899	4.30086
122	18733	232102_at	18732	-4.07839	-1.08822	0.266825	0.492381	4.30086
123	12133	220407_s_at	12132	-4.07212	-1.05454	0.258967	0.498491	4.30086
124	19574	235740_at	19573	-4.0196	-3.56244	0.886267	0.167003	4.30086
125	19458	235500_at	19457	-4.00498	-1.2974	0.323947	0.431797	4.30086

## Sheet: Skin.RA.OA.Yes
Current FDR Value:	0.0377763
Number of Upregulated Genes:	48
	Row	Gene ID	Gene Name	Score(d)	Numerator(r)	Denominator(s+s0)	Fold Change	q-value(%)
1	21079	243_g_at	21078	30.6861	6.81828	0.222194	109.074	0
2	21087	243041_s_at	21086	19.9426	5.31497	0.266514	37.5695	0
3	21390	32032_at	21389	16.2641	3.43097	0.210953	10.739	0
4	21111	243246_at	21110	15.1947	3.40615	0.224166	10.2931	0
5	21220	243916_x_at	21219	14.9581	3.02109	0.201971	7.90547	0
6	21223	243931_at	21222	12.4758	5.30847	0.4255	33.9639	0
7	21213	243864_at	21212	12.1227	10.0733	0.830943	525.227	0
8	21184	243704_at	21183	11.5139	2.80746	0.243833	6.66742	0
9	21122	243305_at	21121	11.387	2.7558	0.242014	6.59743	0
10	21152	243521_at	21151	11.2614	2.38598	0.211873	5.1076	0
11	21157	243553_x_at	21156	10.7327	3.12683	0.291336	8.31165	0
12	21161	243584_at	21160	10.45	4.35057	0.416321	18.2416	0
13	21135	243405_at	21134	10.152	2.6412	0.260165	6.22988	0
14	21210	243852_at	21209	9.6088	4.07458	0.424047	15.0111	0
15	21138	243417_at	21137	9.45221	3.2376	0.342523	9.19832	0
16	21395	32091_at	21394	9.33987	1.301	0.139295	2.45696	0
17	21118	243287_s_at	21117	9.26231	1.70106	0.183654	3.16482	0
18	21215	243887_at	21214	9.08711	2.49427	0.274485	5.32475	0
19	21172	243643_x_at	21171	8.90523	2.3019	0.258489	4.96063	0
20	21096	243092_at	21095	8.74527	2.81441	0.321821	6.72106	0
21	21130	243357_at	21129	8.45003	1.60134	0.189507	3.02174	0
22	21103	243176_at	21102	7.84784	6.60501	0.841634	48.1687	0
23	21186	243711_at	21185	7.66743	2.96967	0.38731	8.48546	0
24	21144	243463_s_at	21143	7.59113	4.72124	0.621941	20.5341	0
25	21081	243007_at	21080	7.20567	1.96002	0.27201	3.84997	0
26	21177	243671_at	21176	7.08682	2.08776	0.294597	4.28695	0
27	21142	243444_at	21141	6.5042	1.66537	0.256046	3.04152	0
28	21189	243740_at	21188	6.50328	2.2331	0.34338	4.29083	0
29	21175	243656_at	21174	6.24429	1.8807	0.301187	3.47573	0
30	21168	243629_x_at	21167	6.00933	2.08429	0.346842	4.73878	0
31	21180	243683_at	21179	6.00339	3.0408	0.506514	6.76513	0
32	21141	243439_at	21140	5.69742	1.82033	0.319501	3.63324	0
33	21191	243747_at	21190	5.61714	1.78108	0.317079	3.14002	0
34	21230	243957_at	21229	5.58402	4.48379	0.802968	13.9083	0
35	21393	32069_at	21392	5.42637	1.6787	0.30936	2.97103	0
36	21204	243829_at	21203	5.39805	1.25544	0.232572	2.42662	0
37	21164	243591_at	21163	5.20932	2.21433	0.42507	4.58857	0
38	21099	243141_at	21098	5.19579	1.42779	0.274797	2.83183	0
39	21182	243690_at	21181	4.86301	2.88254	0.592748	5.66682	0
40	14480	224964_s_at	14479	4.56179	1.54685	0.339089	3.21403	1.05422
41	4088	203865_s_at	4087	4.48738	1.01151	0.225413	2.0115	1.05422
42	21120	243300_at	21119	4.43137	2.46008	0.555151	4.36753	1.05422
43	21171	243642_x_at	21170	4.35117	2.99553	0.688443	6.90114	1.05422
44	21089	243051_at	21088	4.19551	1.11339	0.265376	2.09226	1.88882
45	3590	203238_s_at	3589	4.05751	2.00293	0.493634	4.35185	1.88882
46	11219	218720_x_at	11218	4.01041	1.49389	0.372504	2.74795	3.77763
47	19277	235175_at	19276	3.9611	2.41564	0.609842	3.80501	3.77763
48	21218	243907_at	21217	3.95005	1.30488	0.330346	2.70797	3.77763
Number of Downregulated Genes:	49
	Row	Gene ID	Gene Name	Score(d)	Numerator(r)	Denominator(s+s0)	Fold Change	q-value(%)
1	21214	243868_at	21213	-37.383	-5.78227	0.154677	0.0188194	0
2	21088	243046_at	21087	-28.4101	-6.00319	0.211305	0.0158184	0
3	21080	243003_at	21079	-27.418	-5.56083	0.202817	0.0223699	0
4	21221	243924_at	21220	-16.5897	-5.29883	0.319406	0.0297207	0
5	21211	243855_at	21210	-14.8584	-2.77376	0.18668	0.147671	0
6	21217	243904_at	21216	-10.8498	-2.0363	0.187681	0.240282	0
7	21202	243818_at	21201	-10.8038	-2.00084	0.185198	0.250611	0
8	21102	243167_at	21101	-10.7024	-5.52482	0.516224	0.0342405	0
9	21093	243084_at	21092	-10.5927	-3.25068	0.306878	0.109967	0
10	21134	243379_at	21133	-10.4022	-1.78663	0.171754	0.289174	0
11	21158	243570_at	21157	-9.6805	-2.94013	0.303717	0.130584	0
12	21185	243709_at	21184	-9.58052	-2.56155	0.26737	0.187106	0
13	21222	243929_at	21221	-9.47446	-4.80664	0.507326	0.0510656	0
14	21187	243724_at	21186	-9.0172	-2.40002	0.26616	0.180537	0
15	21178	243675_at	21177	-8.99048	-3.26853	0.363555	0.102843	0
16	21170	243636_s_at	21169	-8.93971	-4.24415	0.474752	0.0755273	0
17	21166	243618_s_at	21165	-8.7606	-2.20192	0.251344	0.209365	0
18	20598	240126_x_at	20597	-8.64038	-1.0986	0.127147	0.468651	0
19	21143	243455_at	21142	-8.56903	-3.05814	0.356882	0.124418	0
20	21235	243984_at	21234	-8.4037	-5.08097	0.604611	0.0616917	0
21	21108	243218_at	21107	-8.39838	-2.31188	0.275277	0.205062	0
22	21137	243416_at	21136	-8.00808	-4.09192	0.510974	0.0901334	0
23	21183	243695_at	21182	-7.83985	-2.80806	0.358178	0.153253	0
24	21173	243645_at	21172	-7.70791	-2.03976	0.264633	0.267553	0
25	21154	243541_at	21153	-7.43152	-2.8054	0.3775	0.1825	0
26	21132	243367_at	21131	-7.24343	-2.33992	0.32304	0.180613	0
27	21148	243501_at	21147	-7.09809	-1.66516	0.234593	0.304069	0
28	21097	243118_at	21096	-7.05173	-1.39247	0.197465	0.372763	0
29	21125	243318_at	21124	-6.84198	-1.24636	0.182164	0.424899	0
30	21396	32094_at	21395	-6.46488	-1.86177	0.287982	0.308673	0
31	21115	243271_at	21114	-6.46004	-2.26534	0.35067	0.217352	0
32	21104	243179_at	21103	-6.37272	-1.31937	0.207034	0.409353	0
33	21119	243296_at	21118	-6.19173	-2.76111	0.445936	0.181674	0
34	21153	243539_at	21152	-6.19056	-1.18994	0.192218	0.430405	0
35	5528	206814_at	5527	-5.80507	-1.37468	0.236807	0.385209	0
36	21160	243582_at	21159	-5.55688	-2.29226	0.412509	0.242319	0
37	21082	243013_at	21081	-5.43306	-1.41234	0.259954	0.386223	0
38	21388	320_at	21387	-5.3373	-1.64265	0.307769	0.329923	0
39	21139	243426_at	21138	-5.3215	-1.27694	0.239959	0.425091	0
40	21206	243837_x_at	21205	-5.22888	-1.6582	0.317124	0.336244	0
41	21192	243749_s_at	21191	-5.16665	-1.00346	0.194219	0.499718	0
42	21136	243409_at	21135	-4.626	-1.14837	0.248243	0.448246	1.05422
43	11058	218532_s_at	11057	-4.62086	-1.49605	0.323759	0.347188	1.05422
44	21140	243438_at	21139	-4.32565	-2.27414	0.525733	0.282871	1.88882
45	21106	243198_at	21105	-4.2007	-1.18718	0.282616	0.475564	1.88882
46	21231	243958_at	21230	-4.12536	-1.41944	0.344076	0.387414	3.77763
47	21084	243023_at	21083	-4.03031	-1.62491	0.403171	0.303423	3.77763
48	21112	243249_at	21111	-3.97988	-1.01071	0.253954	0.466545	3.77763
49	6971	209871_s_at	6970	-3.93436	-2.3638	0.600809	0.157674	3.77763

## Sheet: Skin.RA.OA.No
Current FDR Value:	0.0404216
Number of Upregulated Genes:	46
	Row	Gene ID	Gene Name	Score(d)	Numerator(r)	Denominator(s+s0)	Fold Change	q-value(%)
1	21079	243_g_at	21078	13.8947	7.29924	0.525328	123.749	0
2	21144	243463_s_at	21143	13.8637	4.46915	0.322362	20.2895	0
3	21223	243931_at	21222	11.8415	6.15899	0.520119	47.426	0
4	21138	243417_at	21137	11.2057	4.07202	0.363389	15.7897	0
5	21213	243864_at	21212	10.9756	9.44226	0.860298	304.656	0
6	21087	243041_s_at	21086	10.9568	4.72563	0.431298	22.2677	0
7	21390	32032_at	21389	10.3572	3.2266	0.311531	9.0695	0
8	21210	243852_at	21209	10.2816	3.91563	0.380838	13.5909	0
9	21111	243246_at	21110	9.70013	3.29082	0.339255	9.46032	0
10	21130	243357_at	21129	9.53708	2.30586	0.241778	5.2049	0
11	21135	243405_at	21134	9.39334	2.80857	0.298996	6.78297	0
12	21395	32091_at	21394	9.31775	1.58087	0.169662	2.9809	0
13	21096	243092_at	21095	7.94031	2.70102	0.340166	5.89566	0
14	21230	243957_at	21229	7.91124	5.53425	0.699543	30.1704	0
15	21122	243305_at	21121	7.89878	2.81388	0.356242	7.02569	0
16	21103	243176_at	21102	7.70792	4.81117	0.624185	20.644	0
17	21152	243521_at	21151	7.61736	1.89523	0.248804	3.70572	0
18	21220	243916_x_at	21219	7.39615	2.87818	0.389146	6.58758	0
19	21184	243704_at	21183	7.34133	2.32464	0.316652	4.47145	0
20	21215	243887_at	21214	7.30504	1.7818	0.243913	3.38501	0
21	21175	243656_at	21174	7.23814	2.35971	0.326011	4.6084	0
22	21157	243553_x_at	21156	7.23368	3.1355	0.433459	7.67955	0
23	21177	243671_at	21176	6.84933	2.50197	0.365287	5.16512	0
24	21161	243584_at	21160	6.79748	3.24906	0.47798	8.75659	0
25	21168	243629_x_at	21167	6.34557	1.99286	0.314056	4.26307	0
26	21164	243591_at	21163	6.16833	2.80422	0.454616	6.46437	0
27	21172	243643_x_at	21171	5.88261	1.89593	0.322293	3.62131	0
28	21180	243683_at	21179	5.79953	4.13707	0.713345	13.8876	0
29	21205	243834_at	21204	5.76171	1.87776	0.325904	3.42154	0
30	21118	243287_s_at	21117	5.61204	1.52464	0.271674	2.77656	0
31	21094	243087_at	21093	5.4997	2.49238	0.453184	5.30671	0
32	21201	243816_at	21200	5.17652	1.13875	0.219983	2.17758	0
33	21142	243444_at	21141	5.06343	1.53719	0.303587	2.70366	0
34	21081	243007_at	21080	5.04699	1.91959	0.380345	3.46224	0
35	21182	243690_at	21181	5.0268	2.96803	0.59044	5.7673	0
36	21232	243972_at	21231	4.76681	1.09727	0.230189	2.12064	1.18086
37	21191	243747_at	21190	4.65404	1.60321	0.344476	2.73416	1.18086
38	21186	243711_at	21185	4.60697	2.68451	0.582706	5.87548	1.18086
39	21151	243515_at	21150	4.42039	1.96925	0.445493	3.35179	1.18086
40	21141	243439_at	21140	4.32278	2.3518	0.544048	4.14734	1.18086
41	9877	215470_at	9876	4.30361	1.30858	0.304066	2.40333	2.23609
42	1069	1568813_at	1068	4.18798	1.16504	0.278188	2.27692	2.23609
43	21393	32069_at	21392	4.10299	1.72961	0.421547	2.82005	2.23609
44	21197	243801_x_at	21196	4.00984	1.56966	0.391453	2.65223	4.04216
45	9879	215483_at	9878	3.99492	1.35027	0.337996	2.51859	4.04216
46	21236	243992_at	21235	3.94395	2.71733	0.688986	4.97115	4.04216
Number of Downregulated Genes:	52
	Row	Gene ID	Gene Name	Score(d)	Numerator(r)	Denominator(s+s0)	Fold Change	q-value(%)
1	21088	243046_at	21087	-20.6074	-5.83546	0.283173	0.017544	0
2	21221	243924_at	21220	-19.6611	-5.06985	0.257862	0.03233	0
3	21214	243868_at	21213	-19.6289	-5.30065	0.270043	0.028665	0
4	21185	243709_at	21184	-15.6	-2.25867	0.144787	0.214317	0
5	21080	243003_at	21079	-14.7219	-4.84835	0.329328	0.0412574	0
6	21158	243570_at	21157	-13.6148	-3.50156	0.257187	0.0870334	0
7	21102	243167_at	21101	-11.8659	-6.23419	0.525385	0.0213378	0
8	21222	243929_at	21221	-10.7821	-5.28121	0.48981	0.051387	0
9	21178	243675_at	21177	-10.6343	-3.724	0.350188	0.0876322	0
10	21170	243636_s_at	21169	-10.2569	-2.72114	0.265299	0.150087	0
11	21166	243618_s_at	21165	-10.2508	-2.53555	0.247353	0.170388	0
12	21217	243904_at	21216	-9.42773	-1.88673	0.200125	0.264056	0
13	21235	243984_at	21234	-8.94083	-5.41832	0.60602	0.0422284	0
14	21097	243118_at	21096	-8.29468	-1.64861	0.198755	0.319052	0
15	21115	243271_at	21114	-8.09783	-2.14056	0.264337	0.227592	0
16	21093	243084_at	21092	-8.02309	-3.6064	0.449503	0.0879504	0
17	21183	243695_at	21182	-8.0094	-2.8621	0.357343	0.154127	0
18	21396	32094_at	21395	-7.78859	-2.29594	0.294782	0.201367	0
19	21137	243416_at	21136	-7.60167	-4.35536	0.572947	0.0760362	0
20	21119	243296_at	21118	-7.40644	-2.39022	0.322721	0.174967	0
21	21139	243426_at	21138	-6.82278	-2.00893	0.294444	0.254631	0
22	21202	243818_at	21201	-6.47332	-2.51579	0.388639	0.204366	0
23	21143	243455_at	21142	-6.27666	-2.81692	0.448792	0.148603	0
24	21095	243091_at	21094	-6.09222	-1.65572	0.271776	0.311958	0
25	21162	243589_at	21161	-5.98189	-3.03489	0.507347	0.134961	0
26	21173	243645_at	21172	-5.92724	-2.20626	0.372224	0.240369	0
27	21104	243179_at	21103	-5.76568	-1.0494	0.182008	0.494755	0
28	21148	243501_at	21147	-5.54062	-2.04642	0.369348	0.221516	0
29	21176	243661_at	21175	-5.37872	-1.25058	0.232505	0.429199	0
30	16479	227401_at	16478	-5.37136	-1.60151	0.298156	0.325983	0
31	21388	320_at	21387	-5.3353	-1.84881	0.346525	0.269922	0
32	3922	203649_s_at	3921	-5.26514	-3.90851	0.742338	0.0807902	0
33	21140	243438_at	21139	-4.95875	-1.14864	0.23164	0.464263	1.36488
34	21392	32062_at	21391	-4.9419	-1.17642	0.23805	0.453615	1.36488
35	21211	243855_at	21210	-4.91636	-2.22653	0.452882	0.265275	1.36488
36	21153	243539_at	21152	-4.84786	-0.999002	0.206071	0.487413	1.36488
37	21082	243013_at	21081	-4.77059	-1.36726	0.286603	0.372038	1.36488
38	21160	243582_at	21159	-4.74526	-2.38214	0.502005	0.260981	1.36488
39	5242	205908_s_at	5241	-4.74249	-1.966	0.41455	0.243136	1.36488
40	21132	243367_at	21131	-4.62407	-1.91507	0.414154	0.22942	1.36488
41	5241	205907_s_at	5240	-4.61118	-2.12497	0.46083	0.19604	1.36488
42	21219	243910_x_at	21218	-4.61028	-1.36699	0.296509	0.381121	1.36488
43	21192	243749_s_at	21191	-4.5747	-1.19713	0.261686	0.439123	1.36488
44	21187	243724_at	21186	-4.57244	-1.83319	0.400921	0.282604	1.36488
45	21228	243952_at	21227	-4.46701	-2.63841	0.590644	0.243521	1.36488
46	21134	243379_at	21133	-4.42826	-1.36755	0.308822	0.382312	1.36488
47	21147	243495_s_at	21146	-4.38632	-1.25102	0.28521	0.412852	1.36488
48	21209	243844_at	21208	-4.20464	-2.04403	0.486136	0.296305	2.23609
49	19945	237171_at	19944	-4.19485	-1.32345	0.315495	0.385307	2.23609
50	21231	243958_at	21230	-4.16451	-1.8288	0.43914	0.302147	2.23609
51	12738	222001_x_at	12737	-4.13785	-1.04665	0.252945	0.463791	2.23609
52	5632	207233_s_at	5631	-4.08797	-1.16061	0.283908	0.465496	2.23609

## Sheet: Bone.Marrow.RA.OA.Yes
Current FDR Value:	0.0471534
Number of Upregulated Genes:	43
	Row	Gene ID	Gene Name	Score(d)	Numerator(r)	Denominator(s+s0)	Fold Change	q-value(%)
1	21087	243041_s_at	21086	13.7571	5.15609	0.374794	33.1168	0
2	21213	243864_at	21212	11.0731	5.67371	0.512385	42.4698	0
3	21144	243463_s_at	21143	10.879	4.50515	0.414115	20.7621	0
4	21220	243916_x_at	21219	10.3006	3.01683	0.29288	7.91253	0
5	21186	243711_at	21185	9.23189	3.6866	0.399333	11.8232	0
6	21079	243_g_at	21078	9.14256	7.24769	0.792742	109.857	0
7	21103	243176_at	21102	8.83719	6.89497	0.780222	70.5229	0
8	21130	243357_at	21129	8.64435	3.14465	0.363781	9.38184	0
9	21157	243553_x_at	21156	7.35122	3.8796	0.527749	12.6977	0
10	21135	243405_at	21134	7.17989	2.85833	0.398102	6.90888	0
11	21138	243417_at	21137	6.47855	2.89053	0.446169	6.67945	0
12	21184	243704_at	21183	6.44207	2.50494	0.38884	5.31811	0
13	21215	243887_at	21214	6.17505	1.92824	0.312264	3.76251	0
14	21210	243852_at	21209	5.97466	5.60835	0.938689	30.5169	0
15	21390	32032_at	21389	5.82439	2.52923	0.434248	5.29544	0
16	21172	243643_x_at	21171	5.69663	2.74034	0.481045	6.01511	0
17	21165	243606_at	21164	5.39185	2.1447	0.397766	4.32013	0
18	21142	243444_at	21141	5.26239	1.63409	0.310522	3.07899	0
19	21177	243671_at	21176	5.09065	2.08354	0.409288	3.98256	0
20	21122	243305_at	21121	4.69202	2.31703	0.493823	4.99539	0
21	21395	32091_at	21394	4.6577	1.60962	0.345582	2.98587	0
22	21099	243141_at	21098	4.48428	2.47391	0.551685	4.92326	0
23	21199	243813_at	21198	4.26293	2.76715	0.649119	5.18141	0
24	21219	243910_x_at	21218	4.18136	3.92945	0.939753	8.87505	0
25	20574	239973_at	20573	4.04261	1.87638	0.46415	3.89817	0
26	21175	243656_at	21174	3.93688	1.72391	0.437887	3.17768	0
27	21223	243931_at	21222	3.90595	4.44439	1.13785	5.75781	0
28	21152	243521_at	21151	3.86136	2.1713	0.562314	3.71766	0
29	21393	32069_at	21392	3.85318	2.08431	0.540932	3.52834	0
30	21111	243246_at	21110	3.83885	2.529	0.65879	4.21582	0
31	21197	243801_x_at	21196	3.82314	1.94654	0.509147	3.63233	0
32	21120	243300_at	21119	3.81312	2.34207	0.614214	4.1199	0
33	21118	243287_s_at	21117	3.72442	2.02819	0.544565	4.24224	0
34	21171	243642_x_at	21170	3.597	3.29678	0.916534	6.51334	0
35	21096	243092_at	21095	3.40845	1.81115	0.531371	3.22553	1.11771
36	21232	243972_at	21231	3.40095	1.35608	0.398735	2.35956	1.11771
37	21081	243007_at	21080	3.36094	2.12204	0.631382	3.49727	1.11771
38	21164	243591_at	21163	3.26878	2.47268	0.756455	3.58784	3.05172
39	21133	243370_at	21132	3.24258	1.10401	0.340474	2.02376	3.05172
40	21189	243740_at	21188	3.22082	1.79524	0.557388	3.00508	3.05172
41	3238	202800_at	3237	3.0571	1.86666	0.610598	4.23953	4.71534
42	19433	235456_at	19432	2.98332	1.2692	0.42543	2.26326	4.71534
43	21191	243747_at	21190	2.96486	1.59134	0.536733	2.47806	4.71534
Number of Downregulated Genes:	51
	Row	Gene ID	Gene Name	Score(d)	Numerator(r)	Denominator(s+s0)	Fold Change	q-value(%)
1	21080	243003_at	21079	-27.4268	-5.71447	0.208353	0.0190414	0
2	21088	243046_at	21087	-17.5548	-5.98192	0.340758	0.0161818	0
3	21214	243868_at	21213	-15.9496	-5.57167	0.349329	0.0236277	0
4	21221	243924_at	21220	-12.4272	-5.17289	0.416256	0.0322244	0
5	21218	243907_at	21217	-10.2529	-3.29983	0.321844	0.10536	0
6	21222	243929_at	21221	-9.9767	-4.7299	0.474094	0.041569	0
7	21154	243541_at	21153	-8.7642	-3.54464	0.404446	0.0845626	0
8	21183	243695_at	21182	-8.08855	-2.48972	0.307807	0.181052	0
9	21211	243855_at	21210	-7.42448	-2.41053	0.324673	0.199874	0
10	21137	243416_at	21136	-7.32287	-3.11126	0.424869	0.139807	0
11	21235	243984_at	21234	-7.07343	-2.30916	0.326456	0.202816	0
12	21104	243179_at	21103	-6.90236	-2.52504	0.365823	0.1633	0
13	21170	243636_s_at	21169	-6.83087	-5.39276	0.789469	0.0509051	0
14	21131	243366_s_at	21130	-5.81138	-3.05455	0.525616	0.136649	0
15	21136	243409_at	21135	-5.76019	-2.82937	0.491193	0.178002	0
16	21173	243645_at	21172	-5.70021	-2.37857	0.417277	0.199661	0
17	21158	243570_at	21157	-5.69166	-2.33552	0.410341	0.212943	0
18	21143	243455_at	21142	-5.60665	-4.49538	0.801794	0.0623498	0
19	21166	243618_s_at	21165	-5.35781	-2.44249	0.455875	0.175336	0
20	21115	243271_at	21114	-5.18106	-2.62673	0.506986	0.157391	0
21	21217	243904_at	21216	-5.18055	-2.02622	0.391122	0.243849	0
22	21119	243296_at	21118	-5.15537	-3.88921	0.7544	0.0777066	0
23	21134	243379_at	21133	-5.14719	-1.95543	0.379903	0.257938	0
24	21396	32094_at	21395	-5.07999	-1.5176	0.298742	0.350626	0
25	21185	243709_at	21184	-5.07036	-2.95233	0.582271	0.178681	0
26	21102	243167_at	21101	-5.04662	-4.77685	0.946544	0.0810146	0
27	21178	243675_at	21177	-4.74784	-2.09784	0.44185	0.239223	0
28	4711	204813_at	4710	-4.63204	-3.27164	0.706307	0.21478	0
29	21228	243952_at	21227	-4.45243	-3.15877	0.709448	0.205291	0
30	21112	243249_at	21111	-4.3666	-1.79109	0.410179	0.270637	0
31	21203	243827_at	21202	-4.30838	-3.75276	0.871039	0.0511495	0
32	21125	243318_at	21124	-4.10671	-1.97674	0.481343	0.239765	0
33	21187	243724_at	21186	-4.04916	-2.13609	0.527538	0.215116	0
34	9447	214247_s_at	9446	-4.02351	-1.43389	0.356377	0.388194	0
35	12042	220108_at	12041	-3.94716	-2.64823	0.670919	0.266014	0
36	21093	243084_at	21092	-3.91874	-1.93178	0.49296	0.265562	0
37	21181	243688_at	21180	-3.90171	-2.85176	0.7309	0.217339	0
38	21148	243501_at	21147	-3.88565	-1.63247	0.420128	0.317001	0
39	21188	243736_at	21187	-3.83676	-2.02222	0.527064	0.251275	0
40	2725	202196_s_at	2724	-3.78024	-1.95724	0.517755	0.301449	0
41	12306	221127_s_at	12305	-3.7752	-1.36772	0.362292	0.406224	0
42	21388	320_at	21387	-3.74838	-1.92294	0.513006	0.31638	0
43	12885	222305_at	12884	-3.68487	-1.56961	0.425962	0.341494	1.11771
44	21108	243218_at	21107	-3.66328	-1.95979	0.534982	0.304164	1.11771
45	21224	243938_x_at	21223	-3.44528	-1.53258	0.444833	0.410733	3.05172
46	21397	32099_at	21396	-3.35034	-1.4335	0.427866	0.37251	3.05172
47	20907	242340_at	20906	-3.26509	-1.99402	0.610707	0.282867	3.05172
48	8986	213486_at	8985	-3.24057	-1.99041	0.614216	0.300989	3.05172
49	18151	230269_at	18150	-3.19452	-2.65801	0.832053	0.153294	3.05172
50	18702	232013_at	18701	-3.0722	-1.4477	0.471226	0.388922	4.71534
51	21082	243013_at	21081	-3.03519	-1.22369	0.403168	0.410993	4.71534

## Sheet: Bone.Marrow.RA.OA.No
Current FDR Value:	0.0329068
Number of Upregulated Genes:	46
	Row	Gene ID	Gene Name	Score(d)	Numerator(r)	Denominator(s+s0)	Fold Change	q-value(%)
1	21079	243_g_at	21078	24.3248	6.53856	0.268803	86.9642	0
2	21220	243916_x_at	21219	17.567	2.45921	0.13999	5.45621	0
3	21087	243041_s_at	21086	16.3855	4.85607	0.296363	27.0002	0
4	21210	243852_at	21209	13.7882	4.60282	0.333823	22.5148	0
5	21130	243357_at	21129	13.6891	3.33809	0.24385	10.5561	0
6	21122	243305_at	21121	11.6512	2.90565	0.249387	7.28055	0
7	21099	243141_at	21098	11.6028	2.67613	0.230644	6.20119	0
8	21213	243864_at	21212	11.3642	5.90266	0.519407	46.895	0
9	21135	243405_at	21134	11.2296	3.26628	0.290863	9.01337	0
10	21395	32091_at	21394	11.0718	1.75208	0.158246	3.38955	0
11	21157	243553_x_at	21156	8.77839	3.45471	0.393546	9.68849	0
12	21177	243671_at	21176	8.64794	2.28222	0.263903	4.72317	0
13	21189	243740_at	21188	8.29399	1.89276	0.228208	3.78614	0
14	21215	243887_at	21214	7.65232	1.56499	0.204512	2.86146	0
15	21390	32032_at	21389	7.21609	2.85927	0.396235	6.58425	0
16	21144	243463_s_at	21143	7.17399	5.16959	0.720602	25.1571	0
17	21186	243711_at	21185	7.15905	2.48307	0.346843	5.02167	0
18	21096	243092_at	21095	6.76107	2.96207	0.438107	7.0749	0
19	21184	243704_at	21183	6.66959	2.75638	0.413276	5.82168	0
20	21175	243656_at	21174	6.54688	1.90495	0.290971	3.45447	0
21	21191	243747_at	21190	6.4521	2.04709	0.317275	3.78943	0
22	21393	32069_at	21392	6.4141	1.8888	0.294476	3.49343	0
23	21103	243176_at	21102	6.30316	5.60904	0.889878	25.8437	0
24	21165	243606_at	21164	6.28782	3.01974	0.480251	7.14433	0
25	20574	239973_at	20573	6.24506	1.8053	0.289076	3.60247	0
26	21111	243246_at	21110	6.01546	2.39805	0.398647	4.69383	0
27	21138	243417_at	21137	5.42042	4.44557	0.820152	12.7013	0
28	21172	243643_x_at	21171	5.41086	2.088	0.38589	3.65979	0
29	21142	243444_at	21141	5.28971	1.31037	0.247721	2.48354	0
30	21219	243910_x_at	21218	5.10058	3.37278	0.661253	5.14189	0
31	21160	243582_at	21159	5.0527	1.82055	0.360313	3.79447	0
32	21201	243816_at	21200	4.99682	1.08062	0.216262	2.02764	0
33	16093	226878_at	16092	4.91812	3.76761	0.766068	15.8513	0
34	10106	216684_s_at	10105	4.87235	1.12721	0.231348	2.17241	0
35	21164	243591_at	21163	4.81921	2.7111	0.562562	5.04455	1.18593
36	20592	240083_at	20591	4.51381	3.81405	0.844972	10.6601	1.18593
37	21199	243813_at	21198	4.49133	2.28221	0.508137	4.44161	1.18593
38	14797	225321_s_at	14796	4.30665	1.26703	0.294202	2.38763	1.92245
39	19638	235902_at	19637	4.30628	1.25437	0.291288	2.31998	1.92245
40	21171	243642_x_at	21170	4.301	3.35667	0.78044	7.68057	1.92245
41	21151	243515_at	21150	4.27892	2.07468	0.484861	3.71804	1.92245
42	21118	243287_s_at	21117	4.22919	2.18063	0.515614	3.89772	1.92245
43	18921	232946_s_at	18920	4.22044	1.15066	0.272641	2.25653	1.92245
44	21205	243834_at	21204	4.21327	1.73284	0.411281	3.8242	1.92245
45	21152	243521_at	21151	4.12508	2.05132	0.49728	3.50795	3.29068
46	9662	214782_at	9661	4.03783	1.27954	0.316887	2.34527	3.29068
Number of Downregulated Genes:	48
	Row	Gene ID	Gene Name	Score(d)	Numerator(r)	Denominator(s+s0)	Fold Change	q-value(%)
1	21080	243003_at	21079	-28.6728	-5.39223	0.188061	0.0247678	0
2	21088	243046_at	21087	-22.6274	-5.95938	0.26337	0.016632	0
3	21214	243868_at	21213	-19.465	-5.04188	0.259023	0.0335442	0
4	21221	243924_at	21220	-19.2109	-4.8973	0.254923	0.0350153	0
5	21222	243929_at	21221	-16.2898	-5.63596	0.345981	0.0197436	0
6	21218	243907_at	21217	-12.9423	-4.05027	0.312949	0.070242	0
7	21158	243570_at	21157	-10.94	-2.94264	0.268979	0.12741	0
8	21154	243541_at	21153	-10.7251	-3.41708	0.318607	0.110043	0
9	21396	32094_at	21395	-9.91212	-1.99448	0.201216	0.265164	0
10	21143	243455_at	21142	-9.85199	-4.05249	0.411337	0.0686789	0
11	21104	243179_at	21103	-9.72667	-2.58978	0.266256	0.172367	0
12	21183	243695_at	21182	-9.71565	-2.17009	0.223361	0.222885	0
13	21102	243167_at	21101	-9.53861	-5.37782	0.563795	0.0351629	0
14	21148	243501_at	21147	-9.33784	-1.83765	0.196796	0.276064	0
15	21119	243296_at	21118	-9.25919	-3.27563	0.353771	0.101872	0
16	21166	243618_s_at	21165	-9.14224	-2.52132	0.275788	0.167205	0
17	21235	243984_at	21234	-8.83305	-2.39189	0.270789	0.210335	0
18	21173	243645_at	21172	-8.71692	-2.46499	0.282782	0.201598	0
19	21082	243013_at	21081	-8.40194	-1.48797	0.177099	0.351405	0
20	21136	243409_at	21135	-8.34119	-3.45842	0.414619	0.111366	0
21	21211	243855_at	21210	-8.33375	-2.15411	0.258481	0.235035	0
22	21187	243724_at	21186	-8.23088	-2.28958	0.27817	0.216925	0
23	21185	243709_at	21184	-8.19085	-2.42911	0.296563	0.21031	0
24	21131	243366_s_at	21130	-7.95857	-3.96694	0.498448	0.0841363	0
25	21178	243675_at	21177	-7.82266	-3.00076	0.383599	0.129059	0
26	21134	243379_at	21133	-7.61822	-2.06487	0.271044	0.256357	0
27	21217	243904_at	21216	-7.46219	-2.06138	0.276243	0.232291	0
28	21093	243084_at	21092	-7.43929	-2.20139	0.295914	0.228258	0
29	21170	243636_s_at	21169	-6.92569	-4.26087	0.615227	0.0796668	0
30	21153	243539_at	21152	-6.53764	-1.20447	0.184236	0.424194	0
31	21206	243837_x_at	21205	-5.64462	-2.5023	0.443307	0.203794	0
32	21112	243249_at	21111	-5.57211	-1.14959	0.206312	0.454458	0
33	21224	243938_x_at	21223	-5.55408	-2.07173	0.373011	0.275743	0
34	21176	243661_at	21175	-5.3683	-1.20988	0.225374	0.450686	0
35	21106	243198_at	21105	-5.13719	-1.2557	0.244434	0.415164	0
36	21188	243736_at	21187	-5.04874	-3.01869	0.597909	0.185214	0
37	21147	243495_s_at	21146	-4.78238	-1.4601	0.305308	0.396403	1.18593
38	21228	243952_at	21227	-4.639	-2.9854	0.643544	0.234771	1.18593
39	17785	229485_x_at	17784	-4.63047	-4.29075	0.926635	0.0746139	1.18593
40	21190	243745_at	21189	-4.56319	-1.63437	0.358165	0.323416	1.18593
41	21162	243589_at	21161	-4.50071	-2.99926	0.666398	0.141629	1.92245
42	19924	236990_at	19923	-4.39061	-0.962418	0.219199	0.499808	1.92245
43	21127	243324_x_at	21126	-4.36316	-1.38902	0.318353	0.424762	1.92245
44	9504	214390_s_at	9503	-4.3607	-1.21097	0.2777	0.426732	1.92245
45	21139	243426_at	21138	-4.35619	-0.990018	0.227267	0.481875	1.92245
46	21159	243575_at	21158	-4.25055	-1.12847	0.265488	0.457065	1.92245
47	21192	243749_s_at	21191	-4.2174	-1.14989	0.272654	0.476795	3.29068
48	20840	242073_at	20839	-4.1062	-1.04921	0.255519	0.464092	3.29068

## Sheet: Bone.Marrow.RA.Yes.No
Current FDR Value:	0.0445742
Number of Upregulated Genes:	383
	Row	Gene ID	Gene Name	Score(d)	Numerator(r)	Denominator(s+s0)	Fold Change	q-value(%)
1	12250	220976_s_at	12249	8.95306	2.40142	0.268224	5.77871	0
2	5780	207826_s_at	5779	8.23708	2.93432	0.356233	9.33988	0
3	18192	230372_at	18191	7.66458	1.4041	0.183194	2.71444	0
4	18356	230799_at	18355	7.56502	1.77226	0.23427	3.59892	0
5	2278	201695_s_at	2277	7.35799	1.29288	0.175711	2.5009	0
6	4104	203888_at	4103	6.78206	1.89611	0.279577	4.12314	0
7	5417	206432_at	5416	6.00971	1.95139	0.324705	4.382	0
8	387	1555673_at	386	5.99344	2.34328	0.390974	6.31293	0
9	19379	235367_at	19378	5.98699	2.00355	0.33465	4.64009	0
10	1387	200737_at	1386	5.8689	1.00618	0.171443	2.04762	0
11	939	1562367_at	938	5.6997	1.07559	0.18871	2.16313	0
12	5212	205832_at	5211	5.47809	1.2256	0.223728	2.45545	0
13	3309	202888_s_at	3308	5.46481	1.18429	0.216711	2.37757	0
14	414	1555826_at	413	5.44723	2.13143	0.391286	5.66421	0
15	4103	203887_s_at	4102	5.41641	1.61232	0.297673	3.3863	0
16	18195	230380_at	18194	5.38467	1.10381	0.204992	2.22233	0
17	1674	201037_at	1673	5.28334	1.23093	0.232984	2.4837	0
18	10113	216804_s_at	10112	5.26815	1.03249	0.195988	2.10931	0
19	11311	218856_at	11310	5.22858	1.11542	0.213332	2.26217	0
20	19406	235417_at	19405	5.21909	1.89836	0.363733	4.42691	0
21	4248	204092_s_at	4247	5.18493	1.50078	0.289451	3.15578	0
22	20605	240167_at	20604	5.17176	1.19209	0.230501	2.39902	0
23	6255	208937_s_at	6254	5.15149	3.7483	0.727613	31.8165	0
24	5570	206969_at	5569	5.1372	2.4917	0.48503	8.1489	0
25	6624	209373_at	6623	5.12895	1.75679	0.342525	3.9737	0
26	4591	204614_at	4590	5.0931	3.73697	0.733731	31.2148	0
27	17119	228353_x_at	17118	5.07355	0.983347	0.193818	2.03945	0
28	5613	207147_at	5612	5.05249	1.35742	0.268663	2.79681	0
29	5838	208079_s_at	5837	5.05088	1.47088	0.291212	3.06598	0
30	7959	212246_at	7958	4.96247	1.20488	0.242799	2.46944	0
31	5402	206382_s_at	5401	4.95736	1.09541	0.220966	2.23996	0
32	9698	214866_at	9697	4.93997	1.55936	0.315663	3.45892	0
33	1925	201309_x_at	1924	4.88229	1.30375	0.267036	2.67579	0
34	3592	203242_s_at	3591	4.72966	1.02426	0.21656	2.13053	0
35	273	1554553_s_at	272	4.69594	0.950235	0.202353	2.00011	0
36	2264	201673_s_at	2263	4.67443	1.11425	0.238372	2.30137	0
37	4105	203889_at	4104	4.66851	1.55235	0.332515	3.29778	0
38	20009	237939_at	20008	4.63877	0.977605	0.210747	2.04726	0
39	10343	217755_at	10342	4.63836	0.984353	0.21222	2.06482	0
40	2630	202095_s_at	2629	4.58938	2.29934	0.501014	8.05927	0
41	15561	226218_at	15560	4.51886	2.75889	0.610528	18.1848	0
42	11367	218934_s_at	11366	4.5098	1.53769	0.340967	3.40404	0
43	17014	228176_at	17013	4.50276	1.21842	0.270594	2.52709	0
44	68	1552721_a_at	67	4.49168	1.2677	0.282232	2.6553	0
45	7351	210845_s_at	7350	4.44832	1.16538	0.261981	2.43354	0
46	4978	205302_at	4977	4.43068	1.39969	0.315908	3.02817	0
47	7067	210059_s_at	7066	4.42866	1.44706	0.326749	3.19958	0
48	6981	209891_at	6980	4.42692	3.09604	0.699366	19.4435	0
49	10209	217383_at	10208	4.39436	0.986881	0.224579	2.08689	0
50	18656	231911_at	18655	4.38651	1.76723	0.402879	4.51874	0
51	941	1562415_a_at	940	4.3262	2.31688	0.535545	9.50565	0
52	12393	221489_s_at	12392	4.32319	1.32639	0.306809	2.81077	0
53	19679	236044_at	19678	4.30714	1.15247	0.267573	2.43962	0
54	6545	209277_at	6544	4.25919	2.72828	0.640563	15.6205	0
55	18673	231947_at	18672	4.25012	2.47649	0.582688	8.45714	0
56	7061	210052_s_at	7060	4.20389	1.21051	0.287951	2.60922	0
57	873	1560208_at	872	4.18149	1.74261	0.416744	4.86792	0
58	4844	205066_s_at	4843	4.18039	1.21457	0.29054	2.60185	0
59	2981	202503_s_at	2980	4.16144	1.93195	0.46425	5.33439	0
60	17559	229070_at	17558	4.14038	0.977289	0.236038	2.07582	0
61	5618	207165_at	5617	4.10704	1.67806	0.408581	4.53286	0
62	7022	209959_at	7021	4.09958	1.05552	0.25747	2.23067	0
63	7386	210951_x_at	7385	4.06764	1.11399	0.273867	2.36943	0.186147
64	19881	236738_at	19880	4.05915	1.48919	0.366873	3.7861	0.186147
65	20003	237817_at	20002	4.04701	0.941543	0.232651	2.0268	0.186147
66	188	1554026_a_at	187	4.04639	1.43135	0.353735	3.32313	0.186147
67	11601	219263_at	11600	4.02944	1.53706	0.381458	3.56414	0.186147
68	19877	236718_at	19876	4.00996	1.18315	0.295054	2.50011	0.186147
69	130	1553635_s_at	129	4.00167	1.8796	0.469704	5.23669	0.186147
70	7663	211924_s_at	7662	4.0015	1.13327	0.283211	2.42298	0.186147
71	5920	208447_s_at	5919	3.99623	1.15827	0.289841	2.53172	0.186147
72	2666	202134_s_at	2665	3.98044	1.11429	0.279942	2.39765	0.186147
73	6906	209765_at	6905	3.95887	1.10976	0.280323	2.34682	0.186147
74	4663	204736_s_at	4662	3.95699	1.08493	0.274179	2.32587	0.186147
75	6910	209773_s_at	6909	3.94907	1.91744	0.485542	6.81275	0.186147
76	3227	202787_s_at	3226	3.92403	1.09299	0.278538	2.32309	0.186147
77	19888	236806_at	19887	3.90694	1.49141	0.381734	3.6105	0.186147
78	4831	205046_at	4830	3.90216	2.11002	0.540732	6.26654	0.186147
79	12000	219985_at	11999	3.87831	0.95251	0.245599	2.05143	0.186147
80	7337	210812_at	7336	3.87448	1.13467	0.292858	2.39834	0.186147
81	17456	228890_at	17455	3.87186	1.68382	0.434886	4.30872	0.186147
82	3286	202856_s_at	3285	3.87103	1.12278	0.290047	2.49011	0.186147
83	1679	201042_at	1678	3.86686	1.92713	0.498369	6.01956	0.186147
84	903	1561064_a_at	902	3.85651	1.82732	0.473828	5.55682	0.186147
85	4011	203764_at	4010	3.85381	1.84381	0.478439	5.62639	0.186147
86	18335	230748_at	18334	3.84869	1.42799	0.371033	3.21457	0.186147
87	19003	233533_at	19002	3.8467	1.61654	0.42024	3.90827	0.186147
88	19407	235419_at	19406	3.79611	0.990889	0.261027	2.16619	0.186147
89	9472	214297_at	9471	3.79062	0.94408	0.249057	2.06401	0.186147
90	5836	208075_s_at	5835	3.77754	1.33237	0.352707	2.97222	0.186147
91	21203	243827_at	21202	3.76449	1.13819	0.302348	2.47851	0.186147
92	2408	201848_s_at	2407	3.75967	1.1269	0.299733	2.45183	0.186147
93	223	1554195_a_at	222	3.75925	0.999498	0.265877	2.1665	0.186147
94	20976	242629_at	20975	3.73734	1.20393	0.322136	2.644	0.186147
95	12206	220794_at	12205	3.72842	1.10938	0.297546	2.40153	0.186147
96	13320	222958_s_at	13319	3.72237	2.02337	0.54357	7.36172	0.186147
97	1263	200611_s_at	1262	3.72126	0.972747	0.261403	2.14328	0.186147
98	19202	235042_at	19201	3.71992	2.33751	0.628375	9.95083	0.186147
99	131	1553672_at	130	3.70123	0.955625	0.258191	2.10214	0.186147
100	18385	230910_s_at	18384	3.66406	1.80807	0.49346	5.03528	0.186147
101	4874	205117_at	4873	3.66373	1.14172	0.311626	2.53111	0.186147
102	15787	226498_at	15786	3.6571	2.24369	0.613517	8.16156	0.186147
103	6546	209278_s_at	6545	3.6521	3.22917	0.884197	58.3232	0.186147
104	1870	201249_at	1869	3.63529	0.940082	0.258599	2.04744	0.268185
105	5839	208080_at	5838	3.63185	1.44094	0.396751	3.4669	0.268185
106	3083	202627_s_at	3082	3.62687	1.03749	0.286056	2.25747	0.268185
107	4502	204475_at	4501	3.61407	2.64867	0.732875	18.3073	0.268185
108	19383	235372_at	19382	3.61324	2.06376	0.571165	8.85766	0.268185
109	5152	205679_x_at	5151	3.59997	2.22259	0.61739	9.10636	0.268185
110	7492	211343_s_at	7491	3.59042	1.05888	0.294917	2.3054	0.268185
111	12761	222039_at	12760	3.57702	1.69112	0.472774	5.0354	0.268185
112	12479	221591_s_at	12478	3.57106	1.82036	0.509755	5.8102	0.268185
113	20653	240509_s_at	20652	3.57095	1.18696	0.332394	2.71814	0.268185
114	2222	201629_s_at	2221	3.56803	1.00839	0.282619	2.21257	0.268185
115	11757	219500_at	11756	3.55295	0.9231	0.259813	2.02867	0.268185
116	18780	232238_at	18779	3.53812	1.32248	0.373779	2.94098	0.268185
117	17125	228361_at	17124	3.51423	1.8793	0.534768	5.9254	0.268185
118	4434	204363_at	4433	3.48342	1.63652	0.469802	4.87087	0.268185
119	1871	201250_s_at	1870	3.48244	1.16241	0.333792	2.67023	0.268185
120	242	1554408_a_at	241	3.47898	1.64395	0.472538	4.42573	0.268185
121	65	1552712_a_at	64	3.46815	1.36677	0.394092	3.49958	0.268185
122	11153	218644_at	11152	3.42631	1.06666	0.311315	2.40011	0.268185
123	11751	219493_at	11750	3.41507	1.6097	0.471354	4.40852	0.411247
124	8319	212662_at	8318	3.41084	0.939171	0.275349	2.09173	0.411247
125	15912	226661_at	15911	3.38023	1.93266	0.571755	8.43028	0.411247
126	306	1554794_a_at	305	3.36862	0.981977	0.291507	2.20295	0.411247
127	10879	218332_at	10878	3.3639	1.65053	0.490659	4.69207	0.411247
128	13718	223452_s_at	13717	3.34308	1.25636	0.375809	3.09981	0.411247
129	5362	206236_at	5361	3.32472	1.13487	0.341344	2.52072	0.411247
130	20712	241404_at	20711	3.31942	1.2784	0.385128	3.18711	0.411247
131	11597	219257_s_at	11596	3.31883	1.52755	0.460268	4.57479	0.411247
132	12422	221520_s_at	12421	3.31774	1.85284	0.558464	5.80223	0.411247
133	11172	218663_at	11171	3.30892	2.15422	0.651034	10.4295	0.411247
134	804	1559141_s_at	803	3.30495	1.19216	0.36072	2.8452	0.411247
135	3843	203554_x_at	3842	3.30434	1.10976	0.33585	2.54839	0.411247
136	10843	218295_s_at	10842	3.28301	0.901483	0.274591	2.05674	0.411247
137	20394	239202_at	20393	3.28239	1.0735	0.327048	2.4623	0.411247
138	1120	1569723_a_at	1119	3.28082	2.11271	0.643959	10.1934	0.411247
139	1909	201292_at	1908	3.27985	1.25518	0.382696	3.06741	0.411247
140	19460	235504_at	19459	3.2746	1.06926	0.326532	2.49441	0.411247
141	19857	236641_at	19856	3.2663	1.30918	0.400816	3.18232	0.411247
142	5399	206375_s_at	5398	3.26216	1.72362	0.528368	5.2853	0.411247
143	18583	231798_at	18582	3.25581	1.08286	0.332591	2.43324	0.411247
144	20705	241386_at	20704	3.23471	1.75204	0.541639	5.40514	0.411247
145	18240	230493_at	18239	3.23257	1.83139	0.566542	5.62593	0.411247
146	8313	212654_at	8312	3.22715	0.949283	0.294155	2.14653	0.411247
147	13857	223710_at	13856	3.22087	1.24652	0.387014	2.98594	0.411247
148	9013	213522_s_at	9012	3.22051	1.12719	0.350004	2.7416	0.411247
149	10089	216554_s_at	10088	3.21821	0.92608	0.287762	2.18584	0.411247
150	21280	244350_at	21279	3.21602	0.93416	0.290471	2.11198	0.411247
151	8977	213476_x_at	8976	3.18308	0.858613	0.269743	2.00376	0.601649
152	8324	212670_at	8323	3.17531	1.20387	0.379136	2.89718	0.601649
153	16092	226876_at	16091	3.1642	1.1377	0.359554	2.70597	0.601649
154	2420	201860_s_at	2419	3.15794	1.02081	0.323252	2.30607	0.601649
155	5939	208581_x_at	5938	3.15586	0.894284	0.283372	2.03463	0.601649
156	1028	1566967_at	1027	3.14725	1.09295	0.347272	2.55397	0.601649
157	4580	204595_s_at	4579	3.14716	3.0535	0.970241	78.247	0.601649
158	16289	227123_at	16288	3.14114	0.969735	0.308721	2.2896	0.601649
159	16966	228104_at	16965	3.14106	1.02794	0.327258	2.34712	0.601649
160	8202	212527_at	8201	3.13668	0.879118	0.280271	2.04049	0.601649
161	7521	211456_x_at	7520	3.12285	1.08606	0.347778	2.47407	0.601649
162	13834	223658_at	13833	3.12098	0.91059	0.291765	2.13151	0.601649
163	7092	210119_at	7091	3.11819	0.885296	0.283914	2.01302	0.601649
164	3044	202580_x_at	3043	3.11734	1.71072	0.548776	4.90893	0.601649
165	20762	241749_at	20761	3.10872	1.31718	0.423705	3.14155	0.601649
166	311	1554822_at	310	3.09676	1.02905	0.332299	2.31801	0.601649
167	3756	203439_s_at	3755	3.09421	1.07124	0.346208	2.41468	0.601649
168	9071	213603_s_at	9070	3.09048	1.00593	0.325494	2.38392	0.601649
169	10272	217600_at	10271	3.08301	0.92603	0.300366	2.1638	0.601649
170	10588	218009_s_at	10587	3.06359	1.32589	0.43279	3.36851	0.601649
171	482	1556029_s_at	481	3.05798	1.22197	0.399601	3.15343	0.601649
172	20124	238452_at	20123	3.05358	1.50031	0.491329	5.28303	0.601649
173	803	1559140_at	802	3.03448	1.19163	0.392697	3.09541	0.601649
174	11793	219557_s_at	11792	3.03422	0.925711	0.30509	2.18042	0.601649
175	11738	219478_at	11737	3.03289	1.80212	0.594192	6.18339	0.601649
176	6385	209086_x_at	6384	3.02954	1.39902	0.461793	3.96054	0.601649
177	20430	239331_at	20429	3.02721	0.983512	0.324891	2.40981	0.601649
178	535	1556346_at	534	3.02619	0.906204	0.299454	2.11869	0.601649
179	7357	210868_s_at	7356	3.02608	0.915494	0.302535	2.10035	0.601649
180	16813	227875_at	16812	3.01925	0.890116	0.294813	2.07831	0.601649
181	6458	209172_s_at	6457	3.0183	1.27869	0.423646	3.08795	0.601649
182	10192	217294_s_at	10191	3.00418	1.04918	0.34924	2.61531	0.601649
183	6667	209427_at	6666	2.98884	0.858177	0.287127	2.03616	0.601649
184	18311	230710_at	18310	2.97218	1.5924	0.535767	5.14293	0.888428
185	18333	230746_s_at	18332	2.96155	2.1445	0.724113	15.7509	0.888428
186	20592	240083_at	20591	2.95499	2.12709	0.719832	10.6081	0.888428
187	20093	238307_at	20092	2.95292	2.091	0.708114	10.9596	0.888428
188	5505	206713_at	5504	2.93291	2.10477	0.71764	10.7892	0.888428
189	18141	230253_at	18140	2.92486	0.992072	0.339186	2.33066	0.888428
190	5372	206290_s_at	5371	2.91023	1.12761	0.387465	2.65307	0.888428
191	5904	208373_s_at	5903	2.90985	1.11687	0.383824	2.6509	0.888428
192	17425	228829_at	17424	2.90534	0.870824	0.299732	2.03816	0.888428
193	16184	226991_at	16183	2.9044	0.925914	0.318797	2.18202	0.888428
194	13832	223655_at	13831	2.90133	1.53307	0.528402	4.94391	0.888428
195	18158	230290_at	18157	2.88571	1.24286	0.430695	3.30746	0.888428
196	10246	217518_at	10245	2.8816	0.962737	0.334098	2.32275	0.888428
197	17856	229610_at	17855	2.8797	1.21899	0.423306	3.02731	0.888428
198	3155	202705_at	3154	2.87754	1.95457	0.679252	6.4437	0.888428
199	5264	205966_at	5263	2.87158	1.15376	0.401787	2.95495	0.888428
200	6054	208727_s_at	6053	2.85248	0.981096	0.343945	2.47081	0.888428
201	14948	225495_x_at	14947	2.85151	0.899115	0.315311	2.16281	0.888428
202	10174	217165_x_at	10173	2.84894	0.911385	0.319903	2.10406	0.888428
203	14302	224773_at	14301	2.84396	0.857596	0.301549	2.08371	0.888428
204	11068	218542_at	11067	2.83584	1.24388	0.438628	3.26228	0.888428
205	10901	218355_at	10900	2.83535	1.32051	0.465729	3.64234	0.888428
206	5356	206204_at	5355	2.83427	1.54869	0.546415	4.84879	0.888428
207	13608	223307_at	13607	2.83022	1.00045	0.353487	2.36045	0.888428
208	327	1555009_a_at	326	2.82529	1.04379	0.369445	2.64514	0.888428
209	3571	203214_x_at	3570	2.82308	1.16776	0.413647	2.92181	0.888428
210	5908	208394_x_at	5907	2.81293	1.3641	0.484941	4.85467	0.888428
211	6873	209709_s_at	6872	2.80136	1.93054	0.689145	10.9891	0.888428
212	9958	215870_s_at	9957	2.79145	1.53872	0.551225	4.66667	0.888428
213	4581	204597_x_at	4580	2.7874	1.98151	0.71088	15.4097	0.888428
214	10681	218115_at	10680	2.77942	1.66396	0.598672	6.26767	0.888428
215	9189	213791_at	9188	2.77905	1.08583	0.390719	2.68186	0.888428
216	1905	201288_at	1904	2.77894	1.03727	0.373263	2.48762	0.888428
217	3701	203373_at	3700	2.77806	0.901712	0.324584	2.15602	0.888428
218	10987	218451_at	10986	2.76712	1.02431	0.370171	2.64782	1.20424
219	13819	223634_at	13818	2.76324	1.86549	0.675109	8.77819	1.20424
220	234	1554291_at	233	2.75006	1.05854	0.384914	2.68319	1.20424
221	20564	239918_at	20563	2.74617	1.2681	0.461772	3.70663	1.20424
222	6386	209087_x_at	6385	2.74569	0.935414	0.340685	2.37877	1.20424
223	11547	219181_at	11546	2.74347	1.84747	0.673405	8.23105	1.20424
224	12900	222351_at	12899	2.73899	1.28979	0.470899	3.83699	1.20424
225	21621	52837_at	21620	2.72582	1.00048	0.36704	2.5687	1.20424
226	760	1558706_a_at	759	2.71793	0.851162	0.313165	2.07511	1.20424
227	16701	227700_x_at	16700	2.71607	0.880598	0.324217	2.12266	1.20424
228	5555	206924_at	5554	2.703	1.34349	0.497037	4.59313	1.20424
229	4201	204033_at	4200	2.68753	1.03448	0.384917	2.59085	1.20424
230	20045	238058_at	20044	2.68206	0.826297	0.308083	2.09343	1.20424
231	5313	206100_at	5312	2.67753	1.86133	0.695166	9.86511	1.20424
232	4212	204047_s_at	4211	2.67721	1.24177	0.46383	3.81931	1.20424
233	11171	218662_s_at	11170	2.67315	0.9212	0.344612	2.32294	1.20424
234	5035	205419_at	5034	2.66901	2.08759	0.782159	10.7864	1.20424
235	5150	205673_s_at	5149	2.66809	1.35701	0.508605	4.00518	1.20424
236	19769	236304_at	19768	2.66701	1.3062	0.489761	3.34092	1.20424
237	17645	229221_at	17644	2.66369	1.13101	0.424603	3.61745	1.20424
238	13911	223908_at	13910	2.66217	0.953922	0.358324	2.48911	1.20424
239	12756	222033_s_at	12755	2.66117	1.5193	0.570914	4.46708	1.20424
240	7754	212023_s_at	7753	2.6583	1.83924	0.691885	8.67336	1.20424
241	12103	220283_at	12102	2.65469	1.72215	0.648717	7.73314	1.20424
242	17448	228873_at	17447	2.65376	1.89963	0.715825	7.77453	1.20424
243	12118	220346_at	12117	2.63289	0.85335	0.324112	2.11906	1.20424
244	5781	207828_s_at	5780	2.62282	1.34985	0.514657	4.35583	1.20424
245	410	1555812_a_at	409	2.59818	1.19454	0.459758	3.42918	1.20424
246	5390	206347_at	5389	2.58377	1.15457	0.446854	3.38792	1.20424
247	16537	227475_at	16536	2.58325	1.10103	0.426217	2.83542	1.20424
248	4995	205347_s_at	4994	2.58312	1.36588	0.528772	4.72093	1.20424
249	5003	205359_at	5002	2.58098	1.17086	0.453648	3.31004	1.20424
250	5181	205767_at	5180	2.58089	1.00717	0.390242	2.47934	1.20424
251	2172	201578_at	2171	2.57884	1.51533	0.587602	6.56053	1.20424
252	8616	213008_at	8615	2.57766	1.27546	0.494811	3.42496	1.20424
253	6324	209016_s_at	6323	2.57534	0.95702	0.371609	2.35657	1.20424
254	8107	212415_at	8106	2.57005	1.58128	0.615274	6.44432	1.70198
255	17616	229158_at	17615	2.5681	0.817073	0.318162	2.04139	1.70198
256	312	1554825_at	311	2.56714	1.71467	0.667929	8.74207	1.70198
257	7490	211340_s_at	7489	2.55404	0.823092	0.32227	2.05979	1.70198
258	18146	230261_at	18145	2.54881	1.08459	0.425526	3.00006	1.70198
259	13662	223381_at	13661	2.5466	1.68155	0.66031	5.39847	1.70198
260	11886	219729_at	11885	2.52354	1.01441	0.40198	2.53236	1.70198
261	11945	219867_at	11944	2.51757	1.99326	0.791742	10.9385	1.70198
262	18255	230565_at	18254	2.50355	1.01695	0.406204	2.56104	1.70198
263	4667	204745_x_at	4666	2.48942	0.857229	0.344349	2.15336	1.70198
264	17074	228273_at	17073	2.48666	0.938234	0.377306	2.39931	1.70198
265	11516	219136_s_at	11515	2.48648	1.01902	0.409825	2.99083	1.70198
266	7211	210448_s_at	7210	2.48601	1.01566	0.408548	2.54779	1.70198
267	15029	225582_at	15028	2.47445	0.839725	0.339358	2.2415	1.70198
268	1029	1566968_at	1028	2.47359	1.00364	0.405741	2.57319	1.70198
269	20621	240294_at	20620	2.46967	1.21473	0.491858	4.07339	1.70198
270	19810	236480_at	19809	2.46651	1.3867	0.56221	5.03436	1.70198
271	11525	219148_at	11524	2.46585	1.61801	0.656169	7.28986	1.70198
272	2629	202094_at	2628	2.45552	1.73598	0.706972	8.73413	1.70198
273	20077	238180_at	20076	2.43768	0.903426	0.370609	2.2707	1.70198
274	17490	228952_at	17489	2.42415	0.814616	0.336042	2.03098	1.70198
275	13099	222608_s_at	13098	2.4137	1.00107	0.414745	2.68407	1.70198
276	338	1555225_at	337	2.40836	1.03825	0.431103	3.37111	1.70198
277	19480	235545_at	19479	2.40216	2.40622	1.00169	23.6739	1.70198
278	18348	230778_at	18347	2.39859	1.20437	0.502115	3.71085	1.70198
279	12867	222269_at	12866	2.39491	1.05276	0.439583	3.18257	2.31701
280	9956	215856_at	9955	2.39121	0.805024	0.33666	2.12723	2.31701
281	5668	207390_s_at	5667	2.36023	0.783848	0.332108	2.0079	2.31701
282	19412	235425_at	19411	2.3568	0.981345	0.416389	2.54051	2.31701
283	2071	201469_s_at	2070	2.35374	0.825927	0.3509	2.24105	2.31701
284	16236	227062_at	16235	2.3505	1.19894	0.51008	3.54961	2.31701
285	12673	221901_at	12672	2.34147	0.959523	0.409795	2.88115	2.31701
286	5942	208600_s_at	5941	2.34112	1.18863	0.507718	3.8265	2.31701
287	20226	238692_at	20225	2.32352	1.00985	0.434621	2.6089	2.31701
288	512	1556200_a_at	511	2.32097	1.21464	0.523335	3.70519	2.31701
289	19910	236915_at	19909	2.31247	0.772561	0.334085	2.03569	2.31701
290	10172	217161_x_at	10171	2.31232	1.12443	0.486278	2.95877	2.31701
291	7752	212020_s_at	7751	2.29912	1.55061	0.674436	6.96144	2.31701
292	19505	235588_at	19504	2.29877	1.64802	0.716915	6.82946	2.31701
293	18948	233088_at	18947	2.29746	1.3695	0.596094	6.80663	2.31701
294	11244	218755_at	11243	2.29371	1.94826	0.849392	11.5821	2.31701
295	13226	222780_s_at	13225	2.28875	1.15677	0.505414	3.41918	2.31701
296	21534	41037_at	21533	2.27014	0.974787	0.429395	2.98368	2.31701
297	20393	239201_at	20392	2.26689	1.02831	0.453621	2.96237	2.31701
298	20818	241975_at	20817	2.26415	1.10039	0.486006	3.47442	2.31701
299	285	1554600_s_at	284	2.26095	0.843281	0.372977	2.34844	2.31701
300	17361	228729_at	17360	2.24263	1.07109	0.477604	3.29799	2.31701
301	6832	209653_at	6831	2.23399	0.852094	0.381422	2.28569	2.31701
302	21704	90265_at	21703	2.22303	1.32579	0.596389	4.53388	2.31701
303	214	1554163_at	213	2.22297	1.04696	0.470974	2.73272	2.31701
304	4924	205207_at	4923	2.21728	1.24178	0.560047	3.1883	3.20722
305	6929	209803_s_at	6928	2.2141	0.809713	0.365708	2.1167	3.20722
306	828	1559433_at	827	2.20629	1.07634	0.487849	3.71021	3.20722
307	7416	211026_s_at	7415	2.20438	0.761534	0.345465	2.08486	3.20722
308	2446	201890_at	2445	2.20399	1.19255	0.541087	3.94299	3.20722
309	3123	202671_s_at	3122	2.20334	1.29954	0.589803	6.02382	3.20722
310	11995	219978_s_at	11994	2.20239	1.5346	0.696788	14.7168	3.20722
311	5441	206522_at	5440	2.19901	0.983145	0.447085	3.29133	3.20722
312	19937	237094_at	19936	2.18981	1.40267	0.640545	5.19287	3.20722
313	17963	229845_at	17962	2.18876	0.881491	0.402736	2.74067	3.20722
314	21327	244572_at	21326	2.18854	0.90541	0.413705	2.35317	3.20722
315	5359	206216_at	5358	2.17891	0.962845	0.441892	2.76341	3.20722
316	17870	229644_at	17869	2.17544	0.760884	0.349761	2.0837	3.20722
317	7339	210814_at	7338	2.16955	1.6636	0.766793	10.252	3.20722
318	5740	207692_s_at	5739	2.16623	1.08127	0.499149	2.74416	3.20722
319	7059	210048_at	7058	2.16613	0.803492	0.370935	2.13175	3.20722
320	910	1561418_at	909	2.16162	1.04623	0.484003	3.11386	3.20722
321	5812	207986_x_at	5811	2.15284	0.926505	0.430364	3.10639	3.20722
322	4360	204267_x_at	4359	2.14524	0.913853	0.425992	2.53839	3.20722
323	17788	229490_s_at	17787	2.14471	1.32064	0.615765	4.23856	3.20722
324	824	1559399_s_at	823	2.14417	0.883197	0.411906	2.46845	3.20722
325	13275	222847_s_at	13274	2.1374	1.03205	0.482852	3.23943	3.20722
326	359	1555360_a_at	358	2.13503	0.741793	0.34744	2.0023	3.20722
327	19805	236465_at	19804	2.13477	0.897821	0.42057	2.51598	3.20722
328	5031	205414_s_at	5030	2.13401	0.909804	0.426335	2.6903	3.20722
329	7075	210089_s_at	7074	2.13176	0.886374	0.415795	2.432	3.20722
330	14300	224771_at	14299	2.12478	0.950958	0.447556	2.72444	3.20722
331	10372	217785_s_at	10371	2.12315	0.960595	0.45244	2.61425	3.20722
332	12265	221009_s_at	12264	2.11728	1.58313	0.747722	15.4579	3.20722
333	9092	213629_x_at	9091	2.11654	0.815224	0.385168	2.09055	3.20722
334	12176	220658_s_at	12175	2.11438	0.755847	0.35748	2.08449	3.20722
335	18225	230448_at	18224	2.10931	0.820872	0.389167	2.40087	3.20722
336	13847	223687_s_at	13846	2.10752	1.21455	0.576296	3.79755	3.20722
337	5585	207038_at	5584	2.10687	1.19825	0.568736	3.89613	3.20722
338	19541	235666_at	19540	2.10604	0.867173	0.411755	2.29347	3.20722
339	20493	239598_s_at	20492	2.10196	0.715727	0.340505	2.02099	3.20722
340	3876	203592_s_at	3875	2.09346	0.724592	0.346121	2.03016	3.20722
341	15613	226281_at	15612	2.09303	1.05382	0.503488	3.59831	3.20722
342	4282	204146_at	4281	2.09295	0.787802	0.376407	2.06041	3.20722
343	6877	209714_s_at	6876	2.0872	0.902703	0.432495	2.53584	3.20722
344	21038	242871_at	21037	2.08656	0.841815	0.403446	2.28309	3.20722
345	18795	232287_at	18794	2.08481	0.760387	0.364727	2.00573	3.20722
346	550	1556582_at	549	2.08248	1.133	0.544061	4.49497	3.20722
347	19720	236180_at	19719	2.07812	1.68397	0.810334	14.5763	3.20722
348	14072	224480_s_at	14071	2.0756	1.13826	0.548402	3.6539	3.20722
349	5210	205828_at	5209	2.07255	1.85635	0.895687	15.4034	3.20722
350	14904	225440_at	14903	2.05754	0.748961	0.364008	2.26298	3.20722
351	19222	235077_at	19221	2.05507	1.09963	0.535079	5.01719	3.20722
352	21032	242856_at	21031	2.04592	0.941947	0.460401	2.63024	3.20722
353	17176	228442_at	17175	2.0458	1.29456	0.632793	4.38636	3.20722
354	2374	201809_s_at	2373	2.04463	0.73062	0.357335	2.01677	3.20722
355	21560	44783_s_at	21559	2.03626	0.737622	0.362243	2.08042	4.45742
356	19081	234077_at	19080	2.02065	0.949541	0.46992	3.11233	4.45742
357	7332	210794_s_at	7331	2.01845	0.761557	0.377297	2.04983	4.45742
358	18866	232613_at	18865	2.01814	1.30103	0.644666	5.14254	4.45742
359	21089	243051_at	21088	2.01747	0.815999	0.404466	2.48788	4.45742
360	11784	219544_at	11783	2.01129	0.857237	0.426212	2.53576	4.45742
361	225	1554212_s_at	224	2.01023	0.788236	0.392113	2.27362	4.45742
362	12768	222049_s_at	12767	2.00971	1.10718	0.550914	4.0298	4.45742
363	4055	203821_at	4054	2.00833	0.759025	0.377939	2.28699	4.45742
364	2843	202338_at	2842	2.0082	1.06736	0.531501	4.19905	4.45742
365	7452	211124_s_at	7451	2.00801	0.853754	0.425174	2.38826	4.45742
366	20488	239574_at	20487	2.00477	0.944521	0.471136	3.25136	4.45742
367	15547	226201_at	15546	2.00215	0.759701	0.379443	2.21368	4.45742
368	7066	210058_at	7065	1.99974	1.54606	0.773129	9.01466	4.45742
369	3100	202644_s_at	3099	1.99931	0.807228	0.403754	2.08183	4.45742
370	16169	226973_at	16168	1.99859	0.990829	0.495764	3.22056	4.45742
371	4371	204281_at	4370	1.99855	0.913713	0.457189	3.00614	4.45742
372	11105	218585_s_at	11104	1.99775	0.833389	0.417165	2.4129	4.45742
373	20932	242450_at	20931	1.99772	0.808929	0.404926	2.31152	4.45742
374	17126	228362_s_at	17125	1.99696	0.806708	0.403969	2.5401	4.45742
375	20304	238889_at	20303	1.9879	0.715098	0.359725	2.14613	4.45742
376	9268	213909_at	9267	1.98645	0.712322	0.358591	2.07858	4.45742
377	3967	203708_at	3966	1.98384	0.762585	0.384399	2.14718	4.45742
378	13243	222801_s_at	13242	1.98198	0.69492	0.350618	2.06977	4.45742
379	19282	235182_at	19281	1.98018	0.95418	0.481867	2.78587	4.45742
380	17928	229791_at	17927	1.97587	0.815866	0.412915	2.38621	4.45742
381	4880	205128_x_at	4879	1.96584	0.903163	0.459429	2.49713	4.45742
382	5358	206215_at	5357	1.95962	0.775669	0.395827	2.29775	4.45742
383	21180	243683_at	21179	1.95359	1.08049	0.553081	3.54959	4.45742
Number of Downregulated Genes:	86
	Row	Gene ID	Gene Name	Score(d)	Numerator(r)	Denominator(s+s0)	Fold Change	q-value(%)
1	5314	206101_at	5313	-8.70768	-1.51648	0.174155	0.356954	0
2	8672	213075_at	8671	-8.41997	-1.78906	0.212479	0.303391	0
3	16838	227911_at	16837	-6.59738	-1.12181	0.170039	0.468236	0
4	15992	226757_at	15991	-6.45084	-1.38181	0.214206	0.400253	0
5	9198	213802_at	9197	-6.39728	-1.27539	0.199364	0.425466	0
6	4660	204730_at	4659	-6.35238	-1.34131	0.211151	0.410802	0
7	13386	223044_at	13385	-5.80593	-2.01273	0.346668	0.291733	0
8	12453	221558_s_at	12452	-5.76807	-1.42295	0.246695	0.397998	0
9	13457	223130_s_at	13456	-5.7364	-1.80663	0.314941	0.322332	0
10	15261	225864_at	15260	-5.69301	-1.43422	0.251926	0.394989	0
11	17071	228268_at	17070	-5.63941	-2.85496	0.506252	0.20388	0
12	3948	203685_at	3947	-5.59863	-1.53412	0.274017	0.376481	0
13	5030	205413_at	5029	-5.59369	-1.92182	0.343569	0.306457	0
14	15740	226435_at	15739	-5.52348	-1.43531	0.259855	0.397465	0
15	3521	203153_at	3520	-5.47066	-1.0689	0.195388	0.492146	0
16	20787	241864_x_at	20786	-5.34062	-1.15034	0.215394	0.468844	0
17	106	1553243_at	105	-5.33505	-1.25653	0.235523	0.440208	0
18	177	1554007_at	176	-5.33075	-1.45654	0.273235	0.392793	0
19	19678	236038_at	19677	-5.29151	-1.31125	0.247802	0.42773	0
20	3805	203504_s_at	3804	-5.27493	-1.31979	0.2502	0.426718	0
21	8907	213375_s_at	8906	-5.2495	-1.48013	0.281957	0.390185	0
22	17380	228750_at	17379	-5.21028	-1.51372	0.290525	0.387986	0
23	4046	203812_at	4045	-5.18534	-1.05246	0.202968	0.499003	0
24	15099	225667_s_at	15098	-5.16771	-1.76211	0.340984	0.348662	0
25	11481	219087_at	11480	-5.16285	-1.59232	0.30842	0.380529	0
26	13652	223366_at	13651	-5.15669	-1.46942	0.284953	0.39428	0
27	16897	227995_at	16896	-5.12206	-1.46587	0.286188	0.397722	0
28	3728	203407_at	3727	-5.03741	-1.50698	0.299157	0.397938	0
29	12570	221756_at	12569	-4.8933	-1.14684	0.234368	0.47588	0
30	17599	229127_at	17598	-4.87939	-1.30418	0.267283	0.441499	0
31	19675	236029_at	19674	-4.85643	-1.34993	0.277968	0.426146	0
32	5189	205792_at	5188	-4.83986	-1.45654	0.300948	0.406788	0
33	2123	201525_at	2122	-4.79165	-1.53717	0.320801	0.389354	0
34	20761	241745_at	20760	-4.698	-1.24765	0.26557	0.451558	0
35	20531	239786_at	20530	-4.5674	-1.97026	0.431375	0.343188	0
36	20589	240068_at	20588	-4.55692	-1.87187	0.410775	0.341863	0
37	12154	220540_at	12153	-4.5249	-1.3354	0.295124	0.439807	0
38	16662	227644_at	16661	-4.51748	-1.27742	0.282774	0.455425	0
39	3806	203505_at	3805	-4.49131	-1.15676	0.257556	0.480917	0
40	8892	213355_at	8891	-4.48315	-1.67594	0.373831	0.3767	0
41	17453	228885_at	17452	-4.38798	-1.48388	0.338168	0.40762	0
42	21588	48031_r_at	21587	-4.36529	-1.38585	0.31747	0.434845	0
43	603	1557195_at	602	-4.30715	-2.19667	0.510005	0.31497	0
44	511	1556194_a_at	510	-4.25903	-1.25073	0.293666	0.462279	0
45	11631	219304_s_at	11630	-4.09809	-1.40221	0.342163	0.449492	0
46	12044	220115_s_at	12043	-4.07104	-1.32359	0.325123	0.449777	0
47	20908	242342_at	20907	-4.06217	-1.58765	0.390838	0.420151	0
48	12672	221900_at	12671	-3.95404	-1.15917	0.293161	0.490604	0.248711
49	5337	206165_s_at	5336	-3.94941	-1.64566	0.416686	0.404339	0.248711
50	19926	236996_at	19925	-3.9182	-1.26149	0.321957	0.475931	0.248711
51	5148	205668_at	5147	-3.90997	-1.62199	0.414835	0.40258	0.248711
52	10227	217452_s_at	10226	-3.88694	-1.19239	0.306767	0.489605	0.248711
53	16117	226908_at	16116	-3.85417	-1.26154	0.32732	0.470645	0.248711
54	4231	204070_at	4230	-3.84673	-1.18725	0.30864	0.483154	0.248711
55	18268	230589_at	18267	-3.84368	-1.85361	0.482247	0.344514	0.248711
56	2321	201743_at	2320	-3.82516	-1.30198	0.340374	0.472165	0.248711
57	15222	225817_at	15221	-3.82388	-1.97913	0.517571	0.354346	0.248711
58	17591	229116_at	17590	-3.82001	-1.36287	0.356772	0.461451	0.248711
59	5820	208016_s_at	5819	-3.76373	-1.23161	0.327232	0.487333	0.248711
60	1122	1569788_at	1121	-3.75574	-1.31585	0.350356	0.467848	0.248711
61	7093	210121_at	7092	-3.73268	-1.40338	0.375971	0.467996	0.248711
62	20709	241399_at	20708	-3.72323	-1.35061	0.362753	0.470545	0.248711
63	16097	226884_at	16096	-3.70847	-1.23241	0.332322	0.494002	0.248711
64	8756	213183_s_at	8755	-3.6625	-1.78438	0.487203	0.394758	0.248711
65	16527	227461_at	16526	-3.57346	-1.86233	0.521156	0.441864	0.248711
66	18329	230741_at	18328	-3.55561	-1.75714	0.494188	0.434445	0.248711
67	8361	212713_at	8360	-3.52011	-1.66535	0.473095	0.441323	0.268185
68	11962	219908_at	11961	-3.50739	-1.62628	0.463674	0.409904	0.268185
69	18386	230913_at	18385	-3.44825	-1.99645	0.578976	0.381947	0.268185
70	16736	227758_at	16735	-3.374	-1.80411	0.534709	0.472556	0.268185
71	1065	1568779_a_at	1064	-3.35739	-1.56457	0.466006	0.463013	0.268185
72	13547	223235_s_at	13546	-3.33572	-1.69834	0.509137	0.487821	0.268185
73	18139	230249_at	18138	-3.32121	-1.474	0.443813	0.46182	0.411247
74	14034	224396_s_at	14033	-3.26974	-1.60533	0.490965	0.492474	0.411247
75	21209	243844_at	21208	-3.22554	-1.73543	0.538027	0.490584	0.411247
76	16542	227480_at	16541	-3.16852	-1.42398	0.449416	0.475752	0.411247
77	21530	40665_at	21529	-3.16007	-1.62337	0.513712	0.430268	0.411247
78	11890	219740_at	11889	-3.15749	-1.65783	0.525045	0.431348	0.411247
79	20060	238116_at	20059	-3.15616	-1.44129	0.456659	0.461126	0.411247
80	953	1562953_s_at	952	-3.10878	-1.30384	0.419404	0.496374	0.601649
81	13053	222549_at	13052	-3.10248	-1.5202	0.489994	0.454322	0.601649
82	20132	238463_at	20131	-3.07904	-1.35226	0.439182	0.499727	0.601649
83	19170	234996_at	19169	-3.07718	-1.4724	0.47849	0.463063	0.601649
84	20126	238454_at	20125	-2.91001	-1.90482	0.654576	0.483537	0.888428
85	20729	241560_at	20728	-2.81769	-1.58555	0.562712	0.489203	0.888428
86	530	1556325_at	529	-2.72658	-1.71015	0.627215	0.477515	1.20424

[truncated: 1 more sheets: Bone.Marrow.OA.Yes.No]
